# Supplementary material for: De novo assembly of Persea americana cv. ‘Hass’ transcriptome during fruit development
Source: BMC Genomics. 2019 Feb 6;20:108. doi: 10.1186/s12864-019-5486-7 (PMC6364401; doi:10.1186/s12864-019-5486-7)
Supplement: Supplementary file 2 — Functional annotation of the whole de novo transcriptome of Persea Americana cv. Hass during fruit developmental stages. Trinity contigs were annotated against the nr database using Blastx (10− 3). (XLSX 4991 kb) [file 12864_2019_5486_MOESM2_ESM.xlsx]

## Sheet: Transcriptome Annotation
	Additional file 3. Functional annotation of the whole de novo transcriptome of Persea Americana cv. Hass during fruit developmental stages. Trinity contigs were annotated against the nr database using Blastx (10-3).
	Contig Id	Query Length (bp)	Accession #	Length (bp)	Description	E-value	Bit score	Frame	Query Start	Query End	Hit Staty	Hit End	Positives	Identical
	CBV_PAM69929_c0_g1_i1	599	XP_010249998	984	PREDICTED: uncharacterized protein LOC104592360 isoform X1 [Nelumbo nucifera] gi|719981021|ref|XP_010249999.1|PREDICTED: uncharacterized protein LOC104592360 isoform X1 [Nelumbo nucifera]	5e-19	95.9	0	121	339	595	667	69.9%	60.3%
	CBV_PAM69974_c0_g1_i1	565	No hits found
	CBV_PAM69911_c0_g1_i1	1282	No hits found
	CBV_PAM69912_c0_g1_i1	420	No hits found
	CBV_PAM69967_c0_g1_i1	662	XP_012459058	347	PREDICTED: glycosyltransferase family 64 protein C4 isoform X1 [Gossypium raimondii]	5e-07	59.3	0	549	662	174	211	81.6%	63.2%
	CBV_PAM69941_c0_g1_i1	456	No hits found
	CBV_PAM69915_c0_g1_i1	757	XP_010457311	122	PREDICTED: transcription factor bHLH7 [Camelina sativa]	0.0007	48.5	0	17	91	1	25	100.0%	84.0%
	CBV_PAM69953_c0_g1_i1	499	No hits found
	CBV_PAM69997_c0_g1_i1	618	Q9LEI8	131	RecName: Full=Profilin-6; AltName: Full=Pollen allergen Hev b 8.0204; AltName: Allergen=Hev b 8.0204 gi|8919948|emb|CAB96215.1| profilin [Hevea brasiliensis]	2e-13	74.3	0	508	618	87	123	100.0%	91.9%
	CBV_PAM69947_c0_g1_i1	505	No hits found
	CBV_PAM69947_c1_g1_i1	705	No hits found
	CBV_PAM69978_c0_g1_i1	1030	XP_008776887	403	PREDICTED: uncharacterized protein LOC103696936 [Phoenix dactylifera]	3e-28	123	1	5	241	324	403	85.0%	73.8%
	CBV_PAM69949_c0_g1_i1	1899	XP_008229059	301	PREDICTED: 26S proteasome non-ATPase regulatory subunit 2 homolog A-like [Prunus mume]	4e-58	209	0	1402	1884	72	232	82.0%	70.2%
	CBV_PAM69930_c0_g1_i1	941	No hits found
	CBV_PAM69909_c0_g1_i1	786	No hits found
	CBV_PAM69963_c0_g1_i1	880	No hits found
	CBV_PAM69985_c0_g1_i1	684	No hits found
	CBV_PAM69971_c0_g1_i1	1277	No hits found
	CBV_PAM69982_c0_g1_i1	543	No hits found
	CBV_PAM69945_c0_g1_i1	665	No hits found
	CBV_PAM69991_c0_g1_i1	568	No hits found
	CBV_PAM69903_c0_g1_i1	2015	No hits found
	CBV_PAM69935_c0_g1_i1	648	No hits found
	CBV_PAM69965_c0_g1_i1	564	No hits found
	CBV_PAM69948_c0_g1_i1	531	No hits found
	CBV_PAM69924_c0_g1_i1	1023	No hits found
	CBV_PAM69922_c0_g1_i1	950	No hits found
	CBV_PAM69934_c0_g1_i1	639	CBI27335	163	unnamed protein product [Vitis vinifera]	7e-05	51.2	0	562	639	105	130	96.2%	80.8%
	CBV_PAM69943_c0_g1_i1	578	XP_010246640	1030	PREDICTED: BTB/POZ domain-containing protein At1g04390 isoform X1 [Nelumbo nucifera]	9e-07	58.5	2	493	573	855	881	100.0%	88.9%
	CBV_PAM69989_c0_g1_i1	803	No hits found
	CBV_PAM69917_c0_g1_i1	1163	No hits found
	CBV_PAM69981_c0_g1_i1	938	XP_002265169	421	PREDICTED: ethanolamine-phosphate cytidylyltransferase [Vitis vinifera] gi|239056178|emb|CAQ58612.1|Ethanolamine-phosphate cytidylyltransferase [Vitis vinifera]	0	553	0	15	932	12	316	93.8%	87.9%
	CBV_PAM69987_c0_g1_i1	865	XP_008800611	805	PREDICTED: LOW QUALITY PROTEIN: probable methionine--tRNA ligase [Phoenix dactylifera]	1e-07	62.8	1	785	865	89	115	100.0%	85.2%
	CBV_PAM69987_c1_g1_i1	510	No hits found
	CBV_PAM69933_c0_g1_i1	846	No hits found
	CBV_PAM69994_c0_g1_i1	570	No hits found
	CBV_PAM69992_c0_g1_i1	1317	CDX87071	143	BnaC09g03860D [Brassica napus]	0.0001	52	0	1219	1317	57	89	87.9%	78.8%
	CBV_PAM69904_c0_g1_i1	498	XP_009366894	954	PREDICTED: disease resistance protein RPM1-like [Pyrus x bretschneideri]	7e-05	52	0	31	342	95	204	52.6%	33.3%
	CBV_PAM69920_c0_g1_i1	909	CAN67992	1308	hypothetical protein VITISV_015686 [Vitis vinifera]	4e-18	62	2	186	623	877	1024	49.7%	31.4%
	CBV_PAM69972_c0_g1_i1	777	No hits found
	CBV_PAM69937_c0_g1_i1	850	XP_006351142	383	PREDICTED: N-glycosylase/DNA lyase OGG1-like isoform X1 [Solanum tuberosum] gi|565369036|ref|XP_006351143.1|PREDICTED: N-glycosylase/DNA lyase OGG1-like isoform X2 [Solanum tuberosum]	2e-07	61.6	2	3	98	280	311	90.6%	84.4%
	CBV_PAM69959_c0_g1_i1	445	No hits found
	CBV_PAM69952_c0_g1_i1	923	XP_007133175	249	hypothetical protein PHAVU_011G157800g [Phaseolus vulgaris] gi|561006175|gb|ESW05169.1|hypothetical protein PHAVU_011G157800g [Phaseolus vulgaris]	1e-23	107	2	201	710	37	235	51.7%	38.9%
	CBV_PAM69926_c0_g1_i1	783	No hits found
	CBV_PAM69902_c0_g1_i1	711	No hits found
	CBV_PAM69906_c0_g1_i1	668	No hits found
	CBV_PAM69906_c1_g1_i1	560	No hits found
	CBV_PAM69956_c0_g1_i1	948	AFK41583	126	unknown [Lotus japonicus]	5e-06	55.5	1	2	79	13	38	100.0%	96.2%
	CBV_PAM69907_c0_g1_i1	794	CAN79623	471	hypothetical protein VITISV_035897 [Vitis vinifera]	0.0002	52.8	1	641	793	349	396	60.8%	47.1%
	CBV_PAM69977_c0_g1_i1	698	No hits found
	CBV_PAM69925_c0_g1_i1	991	No hits found
	CBV_PAM69964_c0_g1_i1	531	No hits found
	CBV_PAM69964_c1_g1_i1	575	No hits found
	CBV_PAM69958_c0_g1_i1	1441	No hits found
	CBV_PAM69901_c0_g1_i1	494	No hits found
	CBV_PAM69970_c0_g1_i1	757	KOM28574	394	hypothetical protein LR48_Vigan553s000300 [Vigna angularis]	2e-84	269	1	157	756	195	394	83.0%	69.0%
	CBV_PAM69970_c1_g1_i1	422	No hits found
	CBV_PAM69916_c0_g1_i1	818	XP_008367359	349	PREDICTED: BEL1-like homeodomain protein 1 [Malus domestica]	6e-05	53.9	0	21	110	143	172	90.0%	80.0%
	CBV_PAM69986_c0_g1_i1	689	XP_010257620	205	PREDICTED: cytokinin riboside 5'-monophosphate phosphoribohydrolase LOG8-like [Nelumbo nucifera]	3e-08	61.6	0	12	194	69	133	61.5%	52.3%
	CBV_PAM69979_c0_g1_i1	531	XP_011018528	328	PREDICTED: uncharacterized protein LOC105121545 [Populus euphratica]	1e-11	71.6	1	3	131	1	43	83.7%	62.8%
	CBV_PAM69966_c0_g1_i1	1028	CBI16904	843	unnamed protein product [Vitis vinifera]	3e-26	120	2	3	209	758	826	87.0%	72.5%
	CBV_PAM69966_c1_g1_i1	1303	XP_010241033	423	PREDICTED: mediator-associated protein 1-like [Nelumbo nucifera]	3e-18	96.3	2	285	1166	116	415	45.3%	29.2%
	CBV_PAM69927_c0_g1_i1	475	No hits found
	CBV_PAM69927_c1_g1_i1	915	No hits found
	CBV_PAM69954_c0_g1_i1	535	No hits found
	CBV_PAM69960_c0_g1_i1	972	XP_007212354	154	hypothetical protein PRUPE_ppa014563mg [Prunus persica] gi|462408219|gb|EMJ13553.1| hypothetical protein PRUPE_ppa014563mg [Prunus persica]	4e-27	115	0	169	453	56	150	74.7%	60.0%
	CBV_PAM69919_c0_g1_i1	718	XP_010260623	587	PREDICTED: cytochrome P450 97B2, chloroplastic isoform X1 [Nelumbo nucifera]	3e-98	310	0	2	688	3	229	83.8%	75.5%
	CBV_PAM69905_c0_g1_i1	656	XP_009372351	176	PREDICTED: uncharacterized protein At3g49720-like [Pyrus x bretschneideri]	1e-07	58.9	2	1	99	110	142	84.8%	84.8%
	CBV_PAM69980_c0_g1_i1	1797	XP_013658143	1350	PREDICTED: uncharacterized protein LOC106362852 [Brassica napus]	2e-55	99.8	2	807	1553	829	1085	43.0%	29.1%
	CBV_PAM69913_c0_g1_i1	975	No hits found
	CBV_PAM69914_c0_g1_i1	578	No hits found
	CBV_PAM69939_c0_g1_i1	748	KJB42554	371	hypothetical protein B456_007G157300 [Gossypium raimondii]	0.0009	50.1	2	3	128	330	371	71.4%	57.1%
	CBV_PAM69993_c0_g1_i1	511	No hits found
	CBV_PAM69921_c0_g1_i1	485	No hits found
	CBV_PAM69969_c0_g1_i1	542	XP_010243097	412	PREDICTED: protein NRT1/ PTR FAMILY 8.3-like isoform X2 [Nelumbo nucifera]	7e-70	229	2	1	540	53	232	77.8%	61.1%
	CBV_PAM69940_c0_g1_i1	1168	No hits found
	CBV_PAM69932_c0_g1_i1	1065	XP_009795963	155	PREDICTED: uncharacterized protein LOC104242585 [Nicotiana sylvestris]	1e-05	54.7	1	860	1063	80	138	55.9%	44.1%
	CBV_PAM69975_c0_g1_i1	607	XP_006392268	245	hypothetical protein EUTSA_v10023659mg [Eutrema salsugineum] gi|557088774|gb|ESQ29554.1|hypothetical protein EUTSA_v10023659mg [Eutrema salsugineum]	6e-07	57.8	0	449	607	155	208	72.2%	48.1%
	CBV_PAM41198_c0_g1_i1	546	No hits found
	CBV_PAM41166_c0_g1_i1	1009	XP_010066668	119	PREDICTED: 54S ribosomal protein L51, mitochondrial [Eucalyptus grandis] gi|702420587|ref|XP_010066669.1|PREDICTED: 54S ribosomal protein L51, mitochondrial[Eucalyptus grandis] gi|702420590|ref|XP_010066670.1|PREDICTED: 54S ribosomal protein L51, mitochondrial [Eucalyptus grandis] gi|702420597|ref|XP_010066671.1| PREDICTED:54S ribosomal protein L51, mitochondrial [Eucalyptus grandis]gi|702420600|…	8e-73	233	0	187	543	1	119	96.6%	90.8%
	CBV_PAM41110_c0_g1_i1	664	No hits found
	CBV_PAM41199_c0_g1_i1	2442	XP_011624732	317	PREDICTED: putative tRNA (cytidine(32)/guanosine(34)-2'-O)-methyltransferase [Amborella trichopoda]	0	601	1	1080	2030	1	317	95.3%	91.2%
	CBV_PAM41191_c0_g1_i1	707	No hits found
	CBV_PAM41106_c0_g1_i1	463	No hits found
	CBV_PAM41156_c0_g1_i1	663	XP_002310779	188	calmodulin-like gene family protein [Populus trichocarpa] gi|222853682|gb|EEE91229.1| calmodulin-like gene family protein [Populus trichocarpa]	4e-31	124	1	5	331	81	187	79.8%	69.7%
	CBV_PAM41156_c1_g1_i1	767	No hits found
	CBV_PAM41103_c0_g1_i1	612	XP_013442823	110	hypothetical protein MTR_0082s0070 [Medicago truncatula] gi|657370787|gb|KEH16848.1| hypothetical protein MTR_0082s0070 [Medicago truncatula]	8e-17	83.6	1	380	502	67	107	95.1%	87.8%
	CBV_PAM41138_c0_g1_i1	1055	XP_007213633	755	hypothetical protein PRUPE_ppa001853mg [Prunus persica] gi|462409498|gb|EMJ14832.1| hypothetical protein PRUPE_ppa001853mg [Prunus persica]	2e-69	242	1	281	931	1	216	73.9%	61.5%
	CBV_PAM41107_c0_g1_i1	1136	No hits found
	CBV_PAM41196_c0_g1_i1	1015	XP_010245606	347	PREDICTED: inositol-tetrakisphosphate 1-kinase 2-like isoform X1 [Nelumbo nucifera]	2e-122	368	1	1	936	1	310	86.4%	76.9%
	CBV_PAM41143_c0_g1_i1	910	XP_010934842	307	PREDICTED: uncharacterized protein LOC105054903 isoform X1 [Elaeis guineensis]	4e-79	254	2	183	908	14	247	68.7%	56.4%
	CBV_PAM41173_c0_g1_i1	1524	No hits found
	CBV_PAM41170_c0_g1_i1	862	No hits found
	CBV_PAM41161_c0_g1_i1	566	No hits found
	CBV_PAM41125_c0_g1_i1	1824	XP_010273633	443	PREDICTED: magnesium transporter MRS2-1-like [Nelumbo nucifera]	0	631	1	387	1658	10	443	85.5%	82.8%
	CBV_PAM41159_c0_g1_i1	1519	No hits found
	CBV_PAM41167_c0_g1_i1	577	XP_010938788	283	PREDICTED: peroxisomal adenine nucleotide carrier 1-like isoform X2 [Elaeis guineensis]	4e-46	164	1	148	576	139	282	82.6%	70.1%
	CBV_PAM41185_c0_g1_i1	955	No hits found
	CBV_PAM41185_c1_g1_i1	463	No hits found
	CBV_PAM41114_c0_g1_i1	957	XP_002532812	310	Chitinase 1 precursor, putative [Ricinus communis] gi|223527432|gb|EEF29569.1| Chitinase 1 precursor, putative [Ricinus communis]	3e-08	64.3	1	833	955	258	298	75.6%	63.4%
	CBV_PAM41133_c0_g1_i1	588	No hits found
	CBV_PAM41116_c0_g1_i1	1158	XP_007213317	99	hypothetical protein PRUPE_ppb017674mg [Prunus persica] gi|462409182|gb|EMJ14516.1| hypothetical protein PRUPE_ppb017674mg [Prunus persica]	5e-19	91.3	0	439	663	1	75	73.3%	49.3%
	CBV_PAM41100_c0_g1_i1	550	No hits found
	CBV_PAM41153_c0_g1_i1	811	XP_010268156	428	PREDICTED: uncharacterized protein At3g15000, mitochondrial [Nelumbo nucifera]	2e-100	312	0	2	802	88	360	69.1%	64.4%
	CBV_PAM41152_c0_g1_i1	839	XP_012080889	188	PREDICTED: ferredoxin isoform X1 [Jatropha curcas] gi|802659817|ref|XP_012080890.1| PREDICTED:ferredoxin isoform X1 [Jatropha curcas] gi|643720031|gb|KDP30577.1|hypothetical protein JCGZ_16944 [Jatropha curcas]	2e-82	258	1	191	634	39	188	90.1%	81.5%
	CBV_PAM41186_c0_g1_i1	842	XP_010912670	219	PREDICTED: RING-H2 finger protein ATL58-like isoform X1 [Elaeis guineensis]	2e-68	223	1	89	754	1	215	70.7%	59.5%
	CBV_PAM41154_c0_g1_i1	1049	XP_010277854	319	PREDICTED: uncharacterized protein LOC104612204 [Nelumbo nucifera]	3e-102	316	1	167	997	30	306	72.6%	53.8%
	CBV_PAM41129_c0_g1_i1	667	No hits found
	CBV_PAM41150_c0_g1_i1	744	No hits found
	CBV_PAM41188_c0_g1_i1	617	XP_010261488	335	PREDICTED: CMP-sialic acid transporter 1 [Nelumbo nucifera]	1e-43	160	1	2	289	239	334	90.6%	80.2%
	CBV_PAM41141_c0_g1_i1	1276	XP_006850446	366	PREDICTED: mitochondrial substrate carrier family protein B [Amborella trichopoda] gi|548854091|gb|ERN12027.1|hypothetical protein AMTR_s00165p00068240[Amborella trichopoda]	2e-174	505	0	224	1225	37	363	86.6%	80.4%
	CBV_PAM41146_c0_g1_i1	798	XP_010243354	335	PREDICTED: leucine-rich repeat extensin-like protein 5 [Nelumbo nucifera]	3e-31	129	1	3	596	102	295	57.7%	47.1%
	CBV_PAM41139_c0_g1_i1	1152	No hits found
	CBV_PAM41115_c0_g1_i1	757	No hits found
	CBV_PAM41193_c0_g1_i1	1164	No hits found
	CBV_PAM41178_c0_g1_i1	1057	No hits found
	CBV_PAM41189_c0_g1_i1	631	No hits found
	CBV_PAM41183_c0_g1_i1	691	No hits found
	CBV_PAM41124_c0_g1_i1	1000	No hits found
	CBV_PAM41122_c0_g1_i1	2562	XP_010270277	612	PREDICTED: lipase-like PAD4 [Nelumbo nucifera]	0	630	1	416	2257	5	612	71.5%	55.8%
	CBV_PAM41182_c0_g1_i1	688	No hits found
	CBV_PAM41158_c0_g1_i1	901	XP_010245250	687	PREDICTED: uncharacterized protein LOC104588833 [Nelumbo nucifera]	1e-155	463	0	1	900	251	551	86.0%	77.1%
	CBV_PAM41102_c0_g1_i1	932	XP_010271909	806	PREDICTED: sucrose synthase [Nelumbo nucifera]	4e-36	148	2	691	930	727	806	93.8%	87.5%
	CBV_PAM41162_c0_g1_i1	1577	XP_010245523	135	PREDICTED: uncharacterized protein LOC104589041 [Nelumbo nucifera]	1e-59	205	2	1054	1452	1	135	85.9%	82.2%
	CBV_PAM41162_c1_g1_i1	408	KDO66652	266	hypothetical protein CISIN_1g0470211mg, partial [Citrus sinensis]	3e-23	102	0	1	408	82	220	82.0%	69.1%
	CBV_PAM41181_c0_g1_i1	472	XP_010107890	207	Reticulon-like protein [Morus notabilis] gi|587930161|gb|EXC17290.1| Reticulon-like protein[Morus notabilis]	0.0007	47.8	0	359	472	170	207	73.7%	57.9%
	CBV_PAM41181_c1_g1_i1	405	No hits found
	CBV_PAM41179_c0_g1_i1	1221	XP_010275898	1021	PREDICTED: translation initiation factor IF-2, chloroplastic-like [Nelumbo nucifera] gi|720064275|ref|XP_010275899.1|PREDICTED: translation initiation factor IF-2, chloroplastic-like [Nelumbo nucifera]	1e-44	177	1	99	770	1	214	60.2%	47.3%
	CBV_PAM41168_c0_g1_i1	729	No hits found
	CBV_PAM41134_c0_g1_i1	865	No hits found
	CBV_PAM41194_c0_g1_i1	1487	No hits found
	CBV_PAM41105_c0_g1_i1	738	No hits found
	CBV_PAM41164_c0_g1_i1	615	No hits found
	CBV_PAM41118_c0_g1_i1	649	XP_002276376	477	PREDICTED: uncharacterized protein LOC100263016 [Vitis vinifera] gi|731400924|ref|XP_010654102.1|PREDICTED: uncharacterized protein LOC100263016 [Vitis vinifera]	2e-53	189	2	3	587	112	302	69.4%	50.0%
	CBV_PAM41149_c0_g1_i1	805	XP_010260269	1436	PREDICTED: uncharacterized protein LOC104599401 isoform X3 [Nelumbo nucifera]	3e-25	116	2	591	803	1356	1426	83.1%	64.8%
	CBV_PAM41176_c0_g1_i1	583	No hits found
	CBV_PAM41151_c0_g1_i1	1126	XP_010278176	1326	PREDICTED: pentatricopeptide repeat-containing protein At5g55840-like [Nelumbo nucifera]	4e-54	204	2	3	695	19	246	63.6%	44.6%
	CBV_PAM41175_c0_g1_i1	1298	XP_009588504	737	PREDICTED: superkiller viralicidic activity 2-like 2 [Nicotiana tomentosiformis]	1e-22	103	0	262	651	66	198	60.7%	43.0%
	CBV_PAM41101_c0_g1_i1	415	XP_010241658	316	PREDICTED: histone-lysine N-methyltransferase EHMT2-like [Nelumbo nucifera]	3e-09	63.9	0	103	414	38	137	55.0%	36.7%
	CBV_PAM41130_c0_g1_i1	495	No hits found
	CBV_PAM41130_c1_g1_i1	694	No hits found
	CBV_PAM41120_c0_g1_i1	1437	XP_008799445	111	PREDICTED: uncharacterized protein LOC103714090 [Phoenix dactylifera]	3e-12	73.9	1	924	1139	31	102	79.2%	63.9%
	CBV_PAM41119_c0_g1_i1	523	XP_006848214	378	PREDICTED: probable envelope ADP,ATP carrier protein, chloroplastic [Amborella trichopoda]gi|548851519|gb|ERN09795.1| hypothetical protein AMTR_s00029p00243130[Amborella trichopoda]	5e-08	61.2	1	2	82	293	319	100.0%	96.3%
	CBV_PAM41108_c0_g1_i1	566	XP_010323814	305	PREDICTED: syntaxin-132 isoform X2 [Solanum lycopersicum]	9e-05	51.6	2	12	98	228	256	93.1%	72.4%
	CBV_PAM41123_c0_g1_i1	928	XP_010264838	341	PREDICTED: queuine tRNA-ribosyltransferase subunit QTRTD1-like isoform X2 [Nelumbo nucifera]	6e-130	386	2	198	926	99	341	84.8%	75.3%
	CBV_PAM41177_c0_g1_i1	591	No hits found
	CBV_PAM41132_c0_g1_i1	457	No hits found
	CBV_PAM41155_c0_g1_i1	669	ACU13838	79	unknown [Glycine max]	4e-23	99.8	1	5	235	4	79	92.2%	85.7%
	CBV_PAM41155_c1_g1_i1	489	No hits found
	CBV_PAM41109_c0_g1_i1	537	XP_010094048	169	Lamin-like protein [Morus notabilis] gi|587865608|gb|EXB55138.1| Lamin-like protein [Morus notabilis]	6e-53	178	1	86	457	25	157	73.7%	63.2%
	CBV_PAM41160_c0_g1_i1	824	XP_010268734	492	PREDICTED: anthocyanin 5-aromatic acyltransferase-like [Nelumbo nucifera]	4e-06	57.8	2	1	141	122	174	66.0%	58.5%
	CBV_PAM41112_c0_g1_i1	539	XP_008809833	458	PREDICTED: transcription factor E2FB-like [Phoenix dactylifera]	1e-05	54.7	2	438	539	115	151	78.4%	75.7%
	CBV_PAM41197_c0_g1_i1	1448	No hits found
	CBV_PAM41157_c0_g1_i1	563	No hits found
	CBV_PAM41157_c1_g1_i1	404	No hits found
	CBV_PAM41184_c0_g1_i1	897	No hits found
	CBV_PAM41126_c0_g1_i1	417	XP_010253761	1042	PREDICTED: U-box domain-containing protein 44-like [Nelumbo nucifera]	1e-55	198	2	3	416	124	261	81.9%	73.2%
	CBV_PAM41140_c0_g1_i1	1465	XP_010268229	2131	PREDICTED: uncharacterized protein LOC104605241 [Nelumbo nucifera]	1e-133	437	0	2	979	1745	2069	78.7%	65.2%
	CBV_PAM41140_c1_g1_i1	1165	No hits found
	CBV_PAM41148_c0_g1_i1	719	No hits found
	CBV_PAM41137_c0_g1_i1	588	XP_006488720	622	PREDICTED: cytosolic purine 5'-nucleotidase-like isoform X1 [Citrus sinensis]	9e-06	55.5	2	480	587	503	532	80.6%	77.8%
	CBV_PAM41169_c0_g1_i1	614	No hits found
	CBV_PAM41190_c0_g1_i1	1338	No hits found
	CBV_PAM41195_c0_g1_i1	1347	XP_010253637	781	PREDICTED: serine/threonine-protein kinase-like protein CCR1 [Nelumbo nucifera]	6e-113	362	2	656	1345	564	778	86.1%	75.7%
	CBV_PAM41136_c0_g1_i1	2120	No hits found
	CBV_PAM41131_c0_g1_i1	1638	No hits found
	CBV_PAM41180_c0_g1_i1	1619	XP_012473238	363	PREDICTED: uncharacterized protein LOC105790276 [Gossypium raimondii] gi|763754883|gb|KJB22214.1|hypothetical protein B456_004G035700 [Gossypium raimondii]	0	580	0	172	1251	1	360	87.5%	78.6%
	CBV_PAM41171_c0_g1_i1	739	No hits found
	CBV_PAM41171_c1_g1_i1	628	XP_009386129	494	PREDICTED: probable polyamine transporter At3g13620 [Musa acuminata subsp. malaccensis]	2e-37	90.9	1	203	451	287	369	69.9%	54.2%
	CBV_PAM41128_c0_g1_i1	644	XP_002285869	2139	PREDICTED: uncharacterized protein LOC100260874 [Vitis vinifera] gi|731428022|ref|XP_010664192.1|PREDICTED: uncharacterized protein LOC100260874 [Vitis vinifera] gi|731428024|ref|XP_010664193.1| PREDICTED: uncharacterized protein LOC100260874 [Vitis vinifera]	6e-05	53.5	2	1	78	1895	1920	100.0%	96.2%
	CBV_PAM41145_c0_g1_i1	787	XP_013686428	127	PREDICTED: autophagy-related protein 8c isoform X1 [Brassica napus] gi|923798017|ref|XP_013686429.1|PREDICTED: autophagy-related protein 8c isoform X1 [Brassica napus] gi|923800758|ref|XP_013687313.1| PREDICTED:autophagy-related protein 8c isoform X1 [Brassica napus]gi|923800760|ref|XP_013687314.1| PREDICTED: autophagy-related protein 8c isoform X1 [Brassica napus]	6e-05	51.6	0	653	745	26	56	87.1%	71.0%
	CBV_PAM41172_c0_g1_i1	1181	No hits found
	CBV_PAM41172_c0_g2_i1	1182	No hits found
	CBV_PAM41187_c0_g1_i1	524	XP_011459688	476	PREDICTED: uncharacterized protein LOC105350040 [Fragaria vesca subsp. vesca]	0.0003	50.1	2	109	267	31	85	58.2%	40.0%
	CBV_PAM40489_c0_g1_i1	1964	KDO44124	1051	hypothetical protein CISIN_1g001572mg [Citrus sinensis]	9e-149	471	0	1	1464	560	1051	74.2%	52.3%
	CBV_PAM40404_c0_g1_i1	745	XP_006826913	269	PREDICTED: THO complex subunit 4D [Amborella trichopoda] gi|548831342|gb|ERM94150.1| hypothetical protein AMTR_s00010p00163740 [Amborella trichopoda]	0.0004	50.8	2	3	83	63	89	92.6%	77.8%
	CBV_PAM40454_c0_g1_i1	948	No hits found
	CBV_PAM40470_c0_g1_i1	1134	NP_001241918	247	uncharacterized protein LOC100789769 [Glycine max] gi|255644748|gb|ACU22876.1| unknown [Glycine max]	3e-10	69.7	1	3	158	7	58	76.9%	63.5%
	CBV_PAM40450_c0_g1_i1	1064	XP_007159217	368	hypothetical protein PHAVU_002G2190000g, partial [Phaseolus vulgaris] gi|561032632|gb|ESW31211.1|hypothetical protein PHAVU_002G2190000g, partial [Phaseolus vulgaris]	5e-30	128	0	708	1064	255	367	72.3%	60.5%
	CBV_PAM40435_c0_g1_i1	2718	XP_002312731	382	hypothetical protein POPTR_0008s20440g [Populus trichocarpa] gi|566185043|ref|XP_006380046.1|hypothetical protein POPTR_0008s20440g [Populus trichocarpa]gi|222852551|gb|EEE90098.1| hypothetical protein POPTR_0008s20440g[Populus trichocarpa] gi|550333533|gb|ERP57843.1|hypothetical protein POPTR_0008s20440g [Populus trichocarpa]	7e-133	416	2	1973	2716	135	382	92.7%	79.0%
	CBV_PAM40486_c0_g1_i1	454	XP_010036844	419	PREDICTED: probable beta-1,4-xylosyltransferase IRX10L [Eucalyptus grandis] gi|629082061|gb|KCW48506.1|hypothetical protein EUGRSUZ_K02191 [Eucalyptus grandis]	0.0006	48.5	0	382	453	169	192	100.0%	95.8%
	CBV_PAM40456_c0_g1_i1	702	No hits found
	CBV_PAM40456_c1_g1_i1	509	XP_002274820	649	PREDICTED: uncharacterized protein LOC100249037 [Vitis vinifera] gi|296084312|emb|CBI24700.3|unnamed protein product [Vitis vinifera]	7e-74	245	2	3	509	363	531	91.7%	75.1%
	CBV_PAM40446_c0_g1_i1	809	No hits found
	CBV_PAM40487_c0_g1_i1	519	No hits found
	CBV_PAM40444_c0_g1_i1	1880	XP_010273874	204	PREDICTED: ethylene-responsive transcription factor RAP2-9-like [Nelumbo nucifera]	6e-34	139	2	1375	1878	33	204	59.2%	44.3%
	CBV_PAM40475_c0_g1_i1	2582	XP_010662609	941	PREDICTED: helicase sen1-like isoform X2 [Vitis vinifera]	3e-179	554	0	1	1368	443	906	74.6%	60.6%
	CBV_PAM40463_c0_g1_i1	520	No hits found
	CBV_PAM40463_c1_g1_i1	963	XP_010243051	311	PREDICTED: dof zinc finger protein DOF5.6-like [Nelumbo nucifera]	5e-110	335	0	127	963	30	311	76.5%	58.9%
	CBV_PAM40447_c0_g1_i1	741	No hits found
	CBV_PAM40430_c0_g1_i1	516	No hits found
	CBV_PAM40430_c1_g1_i1	833	AFW85381	865	putative DUF231 domain containing family protein [Zea mays]	2e-21	104	0	1	153	811	861	98.0%	80.4%
	CBV_PAM40451_c0_g1_i1	694	BAB84569	606	ethylene receptor [Delphinium 'MagicFountains dark blue'] gi|29365505|dbj|BAC66450.1| ethylene response sensor 1 [Delphinium 'MagicFountains dark blue']	2e-129	390	1	2	694	87	317	94.4%	85.3%
	CBV_PAM40453_c0_g1_i1	1163	No hits found
	CBV_PAM40436_c0_g1_i1	406	No hits found
	CBV_PAM40493_c0_g1_i1	557	No hits found
	CBV_PAM40407_c0_g1_i1	1541	XP_010250454	425	PREDICTED: DNA repair protein recA homolog 3, mitochondrial [Nelumbo nucifera]	0	620	2	258	1484	1	409	89.8%	81.5%
	CBV_PAM40490_c0_g1_i1	1091	XP_010923619	1120	PREDICTED: LRR receptor-like serine/threonine-protein kinase RPK2 [Elaeis guineensis] gi|743792176|ref|XP_010923620.1|PREDICTED: LRR receptor-like serine/threonine-protein kinase RPK2 [Elaeis guineensis]	2e-85	291	0	1	933	442	751	71.5%	58.7%
	CBV_PAM40405_c0_g1_i1	1451	XP_010923641	397	PREDICTED: putative nuclease HARBI1 [Elaeis guineensis]	0	605	2	192	1298	24	394	86.0%	77.6%
	CBV_PAM40461_c0_g1_i1	823	KHN14906	108	hypothetical protein glysoja_024026, partial [Glycine soja]	2e-13	74.7	1	674	823	18	67	78.0%	60.0%
	CBV_PAM40460_c0_g1_i1	766	No hits found
	CBV_PAM40439_c0_g1_i1	422	No hits found
	CBV_PAM40439_c1_g1_i1	891	No hits found
	CBV_PAM40498_c0_g1_i1	672	XP_010247165	900	PREDICTED: transcription factor LHW-like isoform X3 [Nelumbo nucifera]	2e-47	178	0	1	390	770	900	80.9%	66.4%
	CBV_PAM40410_c0_g1_i1	623	XP_009804827	1050	PREDICTED: uncharacterized protein LOC104249984 [Nicotiana sylvestris]	2e-05	54.7	0	36	320	554	644	46.3%	34.7%
	CBV_PAM40422_c0_g1_i1	979	AJF46885	379	bHLH transcription factor MYC1 [Camellia sinensis]	4e-136	404	0	149	856	1	236	89.5%	82.3%
	CBV_PAM40402_c0_g1_i1	625	No hits found
	CBV_PAM40481_c0_g1_i1	1768	XP_010250073	609	PREDICTED: lactation elevated protein 1 isoform X2 [Nelumbo nucifera]	0	830	2	66	1538	120	609	89.4%	80.4%
	CBV_PAM40481_c1_g1_i1	855	No hits found
	CBV_PAM40411_c0_g1_i1	439	No hits found
	CBV_PAM40418_c0_g1_i1	513	XP_006357547	522	PREDICTED: diacylglycerol kinase 5-like isoform X1 [Solanum tuberosum]	2e-14	80.9	0	1	228	448	518	76.3%	65.8%
	CBV_PAM40418_c1_g1_i1	403	No hits found
	CBV_PAM40426_c0_g1_i1	622	XP_010042206	182	PREDICTED: ribosome biogenesis protein TSR3 homolog, partial [Eucalyptus grandis]	3e-06	55.1	1	539	622	75	102	92.9%	89.3%
	CBV_PAM40485_c0_g1_i1	934	XP_010908921	158	PREDICTED: uncharacterized protein LOC105035170 [Elaeis guineensis]	1e-60	202	0	284	754	1	158	85.4%	75.3%
	CBV_PAM40452_c1_g1_i1	448	No hits found
	CBV_PAM40495_c0_g1_i1	1460	No hits found
	CBV_PAM40434_c0_g1_i1	1237	XP_010524935	747	PREDICTED: uncharacterized protein LOC104802842 [Tarenaya hassleriana] gi|729459035|ref|XP_010524936.1|PREDICTED: uncharacterized protein LOC104802842[Tarenaya hassleriana] gi|729459039|ref|XP_010524938.1|PREDICTED: uncharacterized protein LOC104802842 [Tarenaya hassleriana]gi|729459042|ref|XP_010524939.1| PREDICTED: uncharacterized protein LOC104802842 [Tarenaya hassleriana] gi|729459045|ref|XP_…	0.0002	54.3	2	558	1175	25	225	43.5%	25.7%
	CBV_PAM40484_c0_g1_i1	837	No hits found
	CBV_PAM40408_c0_g1_i1	926	No hits found
	CBV_PAM40415_c0_g1_i1	910	XP_010249535	189	PREDICTED: uncharacterized protein LOC104592076 [Nelumbo nucifera]	6e-87	270	1	197	748	1	184	85.4%	75.1%
	CBV_PAM40478_c0_g1_i1	457	No hits found
	CBV_PAM40478_c1_g1_i1	421	No hits found
	CBV_PAM40400_c0_g1_i1	945	No hits found
	CBV_PAM40432_c0_g1_i1	461	No hits found
	CBV_PAM40468_c0_g1_i1	621	No hits found
	CBV_PAM40468_c1_g1_i1	741	No hits found
	CBV_PAM40497_c0_g1_i1	828	XP_004134645	87	PREDICTED: uncharacterized protein At4g14342 [Cucumis sativus] gi|659078403|ref|XP_008439709.1|PREDICTED: uncharacterized protein At4g14342 [Cucumis melo] gi|307136184|gb|ADN34023.1| splicing factor 3b subunit[Cucumis melo subsp. melo] gi|700194130|gb|KGN49334.1| hypothetical protein Csa_6G520320 [Cucumis sativus]	3e-55	184	1	206	466	1	87	100.0%	97.7%
	CBV_PAM40496_c0_g1_i1	570	No hits found
	CBV_PAM40464_c0_g1_i1	1154	XP_010258164	964	PREDICTED: DNA annealing helicase and endonuclease ZRANB3 isoform X5 [Nelumbo nucifera]	1e-133	419	0	1	1005	621	956	79.8%	65.6%
	CBV_PAM40420_c0_g1_i1	1426	XP_010261259	678	PREDICTED: uncharacterized protein At1g04910 [Nelumbo nucifera]	5e-83	281	1	8	769	410	667	74.9%	61.0%
	CBV_PAM40462_c0_g1_i1	657	ALJ56587	185	Thiol-disulfide oxidoreductase ResA [Candidatus Xiphinematobacter sp. Idaho Grape]	0.0001	50.8	0	487	654	88	141	58.9%	46.4%
	CBV_PAM40413_c0_g1_i1	1296	CBI40706	411	unnamed protein product [Vitis vinifera]	2e-06	60.1	0	1	84	76	103	100.0%	100.0%
	CBV_PAM40425_c0_g1_i1	1381	No hits found
	CBV_PAM40499_c0_g1_i1	569	No hits found
	CBV_PAM40437_c0_g1_i1	663	XP_012447838	427	PREDICTED: probable serine/threonine-protein kinase NAK isoform X1 [Gossypium raimondii]gi|823230209|ref|XP_012447839.1| PREDICTED: probable serine/threonine-protein kinase NAK isoform X1 [Gossypium raimondii]gi|823230211|ref|XP_012447840.1| PREDICTED: probable serine/threonine-protein kinase NAK isoform X1 [Gossypium raimondii]gi|763793559|gb|KJB60555.1| hypothetical protein B456_009G312200[Goss…	6e-07	58.9	0	571	663	256	286	93.5%	80.6%
	CBV_PAM40482_c0_g1_i1	450	No hits found
	CBV_PAM40482_c1_g1_i1	922	No hits found
	CBV_PAM40482_c2_g1_i1	705	No hits found
	CBV_PAM40427_c0_g1_i1	600	No hits found
	CBV_PAM40440_c0_g1_i1	866	No hits found
	CBV_PAM40442_c0_g1_i1	548	No hits found
	CBV_PAM40472_c0_g1_i1	729	No hits found
	CBV_PAM40423_c0_g1_i1	687	KHG01676	418	shkC [Gossypium arboreum]	2e-05	54.7	1	492	686	174	240	56.7%	43.3%
	CBV_PAM40419_c0_g1_i1	508	XP_010923780	570	PREDICTED: serine/threonine-protein kinase 38-like [Elaeis guineensis]	2e-21	100	1	337	507	488	546	88.1%	86.4%
	CBV_PAM40419_c1_g1_i1	491	No hits found
	CBV_PAM40494_c0_g1_i1	1064	XP_010246869	277	PREDICTED: protein SENSITIVITY TO RED LIGHT REDUCED 1 [Nelumbo nucifera] gi|720096034|ref|XP_010246870.1|PREDICTED: protein SENSITIVITY TO RED LIGHT REDUCED 1 [Nelumbo nucifera]	1e-93	293	0	97	900	15	273	71.7%	57.2%
	CBV_PAM40431_c0_g1_i1	655	XP_010261485	410	PREDICTED: mitochondrial carrier protein MTM1-like [Nelumbo nucifera]	4e-77	249	2	3	602	1	198	78.2%	64.4%
	CBV_PAM40474_c0_g1_i1	854	XP_010092621	325	Quinone oxidoreductase PIG3 [Morus notabilis] gi|587861987|gb|EXB51810.1| Quinone oxidoreductase PIG3 [Morus notabilis]	3e-07	60.8	0	3	104	84	117	94.1%	88.2%
	CBV_PAM40474_c1_g1_i1	689	No hits found
	CBV_PAM40424_c0_g1_i1	746	KHN09262	136	hypothetical protein glysoja_043120 [Glycine soja]	2e-50	173	2	346	744	2	136	78.5%	63.7%
	CBV_PAM40424_c1_g1_i1	1412	CBL94163	622	putative RNA-directed DNA polymerase (Reverse transcriptase) [Malus domestica]	1e-13	75.1	0	1270	1395	355	396	90.5%	69.0%
	CBV_PAM40476_c0_g1_i1	1712	XP_010254345	150	PREDICTED: uncharacterized RNA-binding protein C17H9.04c isoform X1 [Nelumbo nucifera]	7e-45	167	1	1049	1516	1	150	76.3%	72.4%
	CBV_PAM40412_c0_g1_i1	1287	XP_007210241	747	hypothetical protein PRUPE_ppa014973mg, partial [Prunus persica] gi|462405976|gb|EMJ11440.1|hypothetical protein PRUPE_ppa014973mg, partial [Prunus persica]	1e-42	111	0	850	1206	261	379	65.8%	44.2%
	CBV_PAM40455_c0_g1_i1	1763	XP_007014231	845	Tetratricopeptide repeat (TPR)-like superfamily protein [Theobroma cacao] gi|508784594|gb|EOY31850.1|Tetratricopeptide repeat (TPR)-like superfamily protein [Theobroma cacao]	0	813	2	220	1755	330	841	84.8%	73.0%
	CBV_PAM40458_c0_g1_i1	1166	XP_008786931	343	PREDICTED: UPF0613 protein PB24D3.06c-like isoform X1 [Phoenix dactylifera]	5e-173	499	0	258	1145	48	343	93.6%	86.1%
	CBV_PAM40421_c0_g1_i1	788	No hits found
	CBV_PAM40465_c0_g1_i1	707	XP_010259849	597	PREDICTED: dnaJ homolog subfamily C member 21 [Nelumbo nucifera] gi|719966774|ref|XP_010259857.1|PREDICTED: dnaJ homolog subfamily C member 21 [Nelumbo nucifera]	5e-55	197	2	3	659	67	281	79.9%	59.4%
	CBV_PAM40491_c0_g1_i1	901	XP_008799326	586	PREDICTED: probable serine/threonine-protein kinase At1g54610 isoform X1 [Phoenix dactylifera]	2e-41	161	2	114	401	469	564	87.5%	72.9%
	CBV_PAM40492_c0_g1_i1	490	KCW89517	196	hypothetical protein EUGRSUZ_A01805 [Eucalyptus grandis]	0.0004	48.5	2	405	488	84	111	92.9%	78.6%
	CBV_PAM40467_c0_g1_i1	1194	XP_010260515	1496	PREDICTED: uncharacterized protein LOC104599599 [Nelumbo nucifera]	6e-80	280	1	3	1016	607	942	63.2%	44.2%
	CBV_PAM40459_c0_g1_i1	814	No hits found
	CBV_PAM40438_c1_g1_i1	647	CAN76793	1469	hypothetical protein VITISV_026680 [Vitis vinifera]	2e-35	79.7	1	113	295	659	717	72.1%	63.9%
	CBV_PAM40466_c0_g1_i1	1021	XP_009798367	670	PREDICTED: L-type lectin-domain containing receptor kinase S.1 [Nicotiana sylvestris]	1e-145	439	2	3	1019	118	454	76.7%	62.2%
	CBV_PAM40471_c0_g1_i1	1417	No hits found
	CBV_PAM40477_c0_g1_i1	780	No hits found
	CBV_PAM40417_c0_g1_i1	1045	XP_010255497	1450	PREDICTED: paired amphipathic helix protein Sin3-like 4 isoform X3 [Nelumbo nucifera]	8e-100	333	0	38	733	1	254	77.4%	70.8%
	CBV_PAM40433_c0_g1_i1	677	XP_002523824	184	conserved hypothetical protein [Ricinus communis] gi|223536912|gb|EEF38550.1| conserved hypothetical protein [Ricinus communis]	7e-66	213	0	64	609	1	182	83.5%	72.0%
	CBV_PAM40483_c0_g1_i1	1332	No hits found
	CBV_PAM40443_c0_g1_i1	819	No hits found
	CBV_PAM40429_c0_g1_i1	796	No hits found
	CBV_PAM40457_c0_g1_i1	1143	KDO84591	671	hypothetical protein CISIN_1g005888mg [Citrus sinensis]	1e-07	63.9	2	2	232	490	569	57.5%	42.5%
	CBV_PAM40401_c0_g1_i1	1180	AKU70999	202	clp protease proteolytic subunit (chloroplast) [Cinnamomum micranthum f. kanehirae]	7e-33	133	1	808	1050	122	202	100.0%	100.0%
	CBV_PAM40416_c0_g1_i1	1569	XP_010248799	248	PREDICTED: uncharacterized protein LOC104591596 [Nelumbo nucifera]	3e-08	64.7	2	2	91	129	158	100.0%	96.7%
	CBV_PAM40469_c0_g1_i1	785	XP_011620522	411	PREDICTED: uncharacterized protein LOC105420069 [Amborella trichopoda]	2e-07	61.6	1	596	769	353	410	72.4%	46.6%
	CBV_PAM40469_c1_g1_i1	1392	XP_008379797	374	PREDICTED: probable inactive receptor kinase At2g26730 [Malus domestica]	2e-62	219	1	674	1168	182	341	76.6%	66.5%
	CBV_PAM40479_c0_g1_i1	516	No hits found
	CBV_PAM40445_c0_g1_i1	734	XP_007208508	221	hypothetical protein PRUPE_ppa026650mg [Prunus persica] gi|462404150|gb|EMJ09707.1| hypothetical protein PRUPE_ppa026650mg [Prunus persica]	6e-54	185	1	389	733	15	126	89.6%	77.4%
	CBV_PAM70166_c0_g1_i1	839	XP_006434977	286	hypothetical protein CICLE_v10002080mg [Citrus clementina] gi|567884839|ref|XP_006434978.1|hypothetical protein CICLE_v10002080mg [Citrus clementina]gi|567884841|ref|XP_006434979.1| hypothetical protein CICLE_v10002080mg[Citrus clementina] gi|568839007|ref|XP_006473487.1|PREDICTED: CRAL-TRIO domain-containing protein C23B6.04c-like isoform X1 [Citrus sinensis] gi|568839009|ref|XP_006473488.1|PRED…	2e-76	246	0	1	444	138	285	83.8%	74.3%
	CBV_PAM70197_c0_g1_i1	428	No hits found
	CBV_PAM70124_c0_g1_i1	1093	No hits found
	CBV_PAM70144_c0_g1_i1	763	XP_010907040	570	PREDICTED: RNA polymerase sigma factor sigF, chloroplastic [Elaeis guineensis]	6e-72	242	1	226	762	393	570	80.4%	67.0%
	CBV_PAM70164_c0_g1_i1	712	No hits found
	CBV_PAM70165_c0_g1_i1	979	No hits found
	CBV_PAM70137_c0_g1_i1	977	XP_010242870	202	PREDICTED: uncharacterized protein LOC104587109 [Nelumbo nucifera]	2e-43	159	1	305	808	28	193	70.6%	57.1%
	CBV_PAM70188_c0_g1_i1	708	No hits found
	CBV_PAM70114_c0_g1_i1	1054	No hits found
	CBV_PAM70139_c0_g1_i1	602	XP_011628005	780	PREDICTED: uncharacterized protein LOC18446851 [Amborella trichopoda]	5e-15	84	2	288	599	59	161	64.4%	44.2%
	CBV_PAM70133_c0_g1_i1	1011	No hits found
	CBV_PAM70189_c0_g1_i1	634	XP_003631201	402	PREDICTED: cysteine-rich receptor-like protein kinase 10 [Vitis vinifera] gi|297737665|emb|CBI26866.3|unnamed protein product [Vitis vinifera]	3e-70	231	1	2	427	215	356	84.5%	74.6%
	CBV_PAM70163_c0_g1_i1	662	No hits found
	CBV_PAM70143_c0_g1_i1	649	No hits found
	CBV_PAM70143_c1_g1_i1	640	No hits found
	CBV_PAM70135_c0_g1_i1	455	No hits found
	CBV_PAM70174_c0_g1_i1	610	XP_010275376	569	PREDICTED: uncharacterized protein LOC104610457 [Nelumbo nucifera]	2e-46	172	1	4	564	85	270	66.8%	50.8%
	CBV_PAM70105_c0_g1_i1	742	XP_010278316	147	PREDICTED: uncharacterized protein LOC104612571 [Nelumbo nucifera]	9e-36	135	2	459	740	40	132	83.2%	72.6%
	CBV_PAM70112_c0_g1_i1	951	No hits found
	CBV_PAM70106_c0_g1_i1	416	No hits found
	CBV_PAM70102_c0_g1_i1	618	No hits found
	CBV_PAM70102_c1_g1_i1	2669	XP_010268229	2131	PREDICTED: uncharacterized protein LOC104605241 [Nelumbo nucifera]	0	658	1	2	2665	891	1767	62.9%	45.9%
	CBV_PAM70117_c0_g1_i1	949	No hits found
	CBV_PAM70117_c0_g2_i1	950	No hits found
	CBV_PAM70128_c0_g1_i1	992	XP_007047336	344	JHL03K20.1 protein isoform 2 [Theobroma cacao] gi|508699597|gb|EOX91493.1| JHL03K20.1 protein isoform 2 [Theobroma cacao]	5e-15	84.3	2	508	990	184	344	61.5%	44.4%
	CBV_PAM70122_c0_g1_i1	496	No hits found
	CBV_PAM70171_c0_g1_i1	634	XP_010257698	283	PREDICTED: uncharacterized protein LOC104597692 [Nelumbo nucifera]	2e-80	254	0	25	633	1	214	79.9%	69.6%
	CBV_PAM70181_c0_g1_i1	827	XP_010252693	532	PREDICTED: probable WRKY transcription factor 20 isoform X3 [Nelumbo nucifera]	1e-53	193	1	2	574	354	532	62.4%	53.5%
	CBV_PAM70185_c0_g1_i1	903	No hits found
	CBV_PAM70101_c0_g1_i1	1421	XP_010251071	1028	PREDICTED: uncharacterized protein LOC104593088 isoform X4 [Nelumbo nucifera]	6e-112	366	2	1	1374	129	584	67.2%	55.3%
	CBV_PAM70118_c0_g1_i1	635	CAN68227	465	hypothetical protein VITISV_040534 [Vitis vinifera]	1e-05	55.1	2	510	635	170	211	73.8%	61.9%
	CBV_PAM70138_c0_g1_i1	576	XP_002272471	614	PREDICTED: scarecrow-like protein 8 [Vitis vinifera]	5e-06	55.8	2	183	425	1	94	55.3%	44.7%
	CBV_PAM70108_c0_g1_i1	631	No hits found
	CBV_PAM70109_c0_g1_i1	1174	No hits found
	CBV_PAM70199_c1_g1_i1	709	No hits found
	CBV_PAM70158_c0_g1_i1	701	AAP32192	351	cysteine protease 14 [Trifolium repens]	2e-33	134	0	319	693	1	125	77.6%	65.6%
	CBV_PAM70107_c0_g1_i1	893	AAK00623	625	9-cis-epoxycarotenoid dioxygenase [Persea americana]	2e-121	374	0	1	678	398	625	87.8%	76.9%
	CBV_PAM70113_c0_g1_i1	497	XP_010655181	1523	PREDICTED: putative receptor-like protein kinase At3g47110 [Vitis vinifera]	5e-24	109	2	3	365	1377	1497	63.6%	43.8%
	CBV_PAM70113_c1_g1_i1	632	No hits found
	CBV_PAM70156_c0_g1_i1	1198	XP_004146980	420	PREDICTED: pre-mRNA-splicing factor 18 [Cucumis sativus] gi|700189576|gb|KGN44809.1| hypothetical protein Csa_7G388420 [Cucumis sativus]	0	523	2	63	1034	99	419	88.9%	81.8%
	CBV_PAM70125_c0_g1_i1	793	No hits found
	CBV_PAM70100_c0_g1_i1	840	No hits found
	CBV_PAM70198_c0_g1_i1	603	XP_008361998	350	PREDICTED: uncharacterized protein LOC103425686 [Malus domestica]	7e-13	75.9	1	344	565	69	136	66.2%	55.4%
	CBV_PAM70152_c0_g1_i1	958	XP_010276773	866	PREDICTED: extra-large guanine nucleotide-binding protein 3-like isoform X1 [Nelumbo nucifera]	5e-91	301	1	104	958	8	297	80.7%	69.0%
	CBV_PAM70130_c0_g1_i1	1050	No hits found
	CBV_PAM70150_c0_g1_i1	806	XP_010913581	194	PREDICTED: RING-H2 finger protein ATL39-like [Elaeis guineensis]	7e-15	80.9	0	150	479	23	140	56.3%	44.5%
	CBV_PAM70179_c0_g1_i1	1589	XP_009339431	1725	PREDICTED: uncharacterized protein LOC103931640 [Pyrus x bretschneideri] gi|694423242|ref|XP_009339432.1|PREDICTED: uncharacterized protein LOC103931641[Pyrus x bretschneideri]	3e-173	232	2	1083	1589	1152	1320	78.7%	66.3%
	CBV_PAM70183_c0_g1_i1	668	No hits found
	CBV_PAM70155_c0_g1_i1	598	No hits found
	CBV_PAM70145_c0_g1_i1	689	No hits found
	CBV_PAM70145_c1_g1_i1	431	No hits found
	CBV_PAM70159_c0_g1_i1	676	EYU41638	527	hypothetical protein MIMGU_mgv1a0021482mg, partial [Erythranthe guttata]	5e-92	291	2	3	674	36	260	77.8%	64.9%
	CBV_PAM70175_c0_g1_i1	556	No hits found
	CBV_PAM70119_c0_g1_i1	1053	No hits found
	CBV_PAM70184_c0_g1_i1	648	No hits found
	CBV_PAM70157_c0_g1_i1	859	XP_010272615	636	PREDICTED: phosphoglucomutase, chloroplastic isoform X2 [Nelumbo nucifera]	5e-07	61.2	1	772	858	332	360	96.6%	96.6%
	CBV_PAM70186_c0_g1_i1	1055	No hits found
	CBV_PAM70146_c0_g1_i1	600	XP_010921989	837	PREDICTED: beta-galactosidase 8-like isoform X2 [Elaeis guineensis]	3e-51	186	0	1	345	721	836	80.2%	73.3%
	CBV_PAM70142_c0_g1_i1	786	XP_006854448	812	PREDICTED: uncharacterized protein LOC18444210 [Amborella trichopoda]	6e-67	233	2	3	785	280	546	66.0%	51.9%
	CBV_PAM70116_c0_g1_i1	791	No hits found
	CBV_PAM70195_c0_g2_i1	1755	KJB50772	637	hypothetical protein B456_008G187000 [Gossypium raimondii]	2e-171	514	1	624	1733	248	614	84.9%	78.7%
	CBV_PAM70195_c0_g3_i1	1759	KJB50772	637	hypothetical protein B456_008G187000 [Gossypium raimondii]	2e-171	514	1	628	1737	248	614	84.9%	78.7%
	CBV_PAM70195_c0_g4_i1	1753	KJB50772	637	hypothetical protein B456_008G187000 [Gossypium raimondii]	2e-171	514	1	622	1731	248	614	84.9%	78.7%
	CBV_PAM70192_c0_g1_i1	661	No hits found
	CBV_PAM70167_c0_g1_i1	894	No hits found
	CBV_PAM70132_c1_g1_i1	857	No hits found
	CBV_PAM70153_c0_g1_i1	516	XP_009595914	563	PREDICTED: uncharacterized protein LOC104092110 isoform X4 [Nicotiana tomentosiformis]	2e-22	103	1	65	493	401	543	52.4%	37.1%
	CBV_PAM70131_c0_g1_i1	561	XP_010256034	1302	PREDICTED: uncharacterized protein LOC104596532 isoform X2 [Nelumbo nucifera]	0.0008	49.3	2	2	214	1	70	62.0%	45.1%
	CBV_PAM70123_c0_g1_i1	604	No hits found
	CBV_PAM70178_c0_g1_i1	823	XP_010935839	514	PREDICTED: uncharacterized protein LOC105055638 isoform X1 [Elaeis guineensis]	1e-101	318	0	2	751	3	253	77.3%	61.8%
	CBV_PAM70193_c0_g1_i1	643	No hits found
	CBV_PAM70154_c0_g1_i1	732	XP_008804323	607	PREDICTED: uncharacterized protein LOC103717641 [Phoenix dactylifera] gi|672184449|ref|XP_008812535.1|PREDICTED: uncharacterized protein LOC103723407[Phoenix dactylifera]	9e-14	59.7	0	394	651	50	139	57.6%	45.7%
	CBV_PAM70141_c0_g1_i1	549	No hits found
	CBV_PAM70141_c1_g1_i1	737	XP_007199637	357	hypothetical protein PRUPE_ppa007736mg [Prunus persica] gi|462395037|gb|EMJ00836.1| hypothetical protein PRUPE_ppa007736mg [Prunus persica]	1e-107	327	2	142	624	197	357	100.0%	100.0%
	CBV_PAM70160_c0_g1_i1	475	No hits found
	CBV_PAM70148_c0_g1_i1	728	KOM29820	780	hypothetical protein LR48_Vigan818s001800 [Vigna angularis]	3e-60	213	2	259	726	620	777	79.7%	65.8%
	CBV_PAM70110_c0_g1_i1	867	CAN64680	971	hypothetical protein VITISV_016601 [Vitis vinifera]	5e-05	45.8	0	556	867	315	394	44.5%	33.6%
	CBV_PAM70136_c0_g1_i1	871	XP_010277507	171	PREDICTED: uncharacterized protein LOC104611921 [Nelumbo nucifera]	2e-44	160	0	1	393	38	164	84.7%	73.3%
	CBV_PAM70129_c0_g1_i1	480	No hits found
	CBV_PAM48755_c0_g1_i1	887	No hits found
	CBV_PAM48791_c0_g1_i1	663	XP_006840156	1239	PREDICTED: pentatricopeptide repeat-containing protein At5g15280 [Amborella trichopoda]gi|548841855|gb|ERN01831.1| hypothetical protein AMTR_s00089p00070210[Amborella trichopoda]	1e-41	162	0	205	663	1089	1239	73.2%	56.9%
	CBV_PAM48781_c0_g1_i1	611	No hits found
	CBV_PAM48770_c0_g1_i1	1441	CBI34946	610	unnamed protein product [Vitis vinifera]	2e-123	385	2	3	1052	46	404	70.8%	51.8%
	CBV_PAM48707_c0_g1_i1	537	No hits found
	CBV_PAM48742_c0_g1_i1	1594	KJB58098	343	hypothetical protein B456_009G194500 [Gossypium raimondii]	1e-09	70.5	1	1	171	16	72	89.5%	86.0%
	CBV_PAM48705_c0_g1_i1	619	No hits found
	CBV_PAM48752_c0_g1_i1	666	EMT13100	118	Regulator of ribonuclease-like protein 2 [Aegilops tauschii]	1e-31	123	1	462	647	57	118	96.8%	95.2%
	CBV_PAM48737_c0_g1_i1	576	No hits found
	CBV_PAM48715_c0_g1_i1	629	BAK64102	1591	gag-pol polyprotein [Eustoma exaltatum subsp. russellianum]	8e-14	80.9	0	15	515	1368	1539	46.8%	32.4%
	CBV_PAM48788_c0_g1_i1	1022	No hits found
	CBV_PAM48720_c0_g1_i1	682	XP_009788239	415	PREDICTED: uncharacterized protein LOC104236075 isoform X4 [Nicotiana sylvestris]	0.0009	50.1	1	1	96	348	379	87.5%	68.8%
	CBV_PAM48789_c0_g1_i1	632	XP_008781003	312	PREDICTED: thaumatin-like protein 1b [Phoenix dactylifera]	1e-34	136	0	1	351	187	312	69.0%	57.9%
	CBV_PAM48766_c0_g1_i1	585	No hits found
	CBV_PAM48745_c0_g1_i1	629	No hits found
	CBV_PAM48732_c0_g1_i1	832	No hits found
	CBV_PAM48759_c0_g1_i1	606	No hits found
	CBV_PAM48719_c0_g1_i1	509	No hits found
	CBV_PAM48748_c0_g1_i1	458	No hits found
	CBV_PAM48712_c0_g1_i1	1050	No hits found
	CBV_PAM48787_c0_g1_i1	727	No hits found
	CBV_PAM48757_c0_g1_i1	712	No hits found
	CBV_PAM48775_c0_g1_i1	532	XP_002268403	323	PREDICTED: probable WRKY transcription factor 21 [Vitis vinifera]	2e-47	168	0	1	531	139	301	71.8%	57.6%
	CBV_PAM48743_c0_g1_i1	870	XP_008788871	777	PREDICTED: putative pentatricopeptide repeat-containing protein At5g52630 [Phoenix dactylifera]	5e-74	253	2	350	868	605	777	83.8%	68.2%
	CBV_PAM48777_c0_g1_i1	549	No hits found
	CBV_PAM48703_c0_g1_i1	488	No hits found
	CBV_PAM48700_c0_g1_i1	567	XP_009770250	202	PREDICTED: cold-regulated 413 plasma membrane protein 2-like [Nicotiana sylvestris]	0.0008	48.5	2	492	566	120	144	92.0%	88.0%
	CBV_PAM48736_c0_g1_i1	494	No hits found
	CBV_PAM48711_c0_g1_i1	1203	No hits found
	CBV_PAM48798_c0_g1_i1	1042	AAD21778	1715	putative non-LTR retroelement reverse transcriptase [Arabidopsis thaliana]	1e-27	52.4	0	349	531	823	883	57.4%	44.3%
	CBV_PAM48783_c0_g1_i1	947	XP_002527930	206	conserved hypothetical protein [Ricinus communis] gi|223532705|gb|EEF34487.1| conserved hypothetical protein [Ricinus communis]	4e-38	145	2	129	740	3	206	60.5%	46.7%
	CBV_PAM34750_c0_g1_i1	1027	No hits found
	CBV_PAM34779_c0_g1_i1	579	No hits found
	CBV_PAM34758_c0_g1_i1	1224	No hits found
	CBV_PAM34769_c0_g1_i1	486	XP_007028624	277	Uncharacterized protein TCM_024518 [Theobroma cacao] gi|508717229|gb|EOY09126.1| Uncharacterized protein TCM_024518 [Theobroma cacao]	2e-49	172	0	1	483	12	173	76.5%	59.3%
	CBV_PAM34754_c0_g1_i1	602	XP_004297756	672	PREDICTED: tricalbin-3 [Fragaria vesca subsp. vesca] gi|764578496|ref|XP_011463456.1| PREDICTED:tricalbin-3 [Fragaria vesca subsp. vesca]	9e-06	55.5	1	2	88	644	672	93.1%	79.3%
	CBV_PAM34703_c0_g1_i1	599	No hits found
	CBV_PAM34702_c0_g1_i1	668	No hits found
	CBV_PAM34764_c0_g1_i1	793	XP_002285577	153	PREDICTED: uncharacterized protein LOC100264643 [Vitis vinifera]	3e-35	135	1	532	792	67	153	86.2%	73.6%
	CBV_PAM34756_c0_g1_i1	979	No hits found
	CBV_PAM34724_c0_g1_i1	709	No hits found
	CBV_PAM34733_c0_g1_i1	801	No hits found
	CBV_PAM34746_c0_g1_i1	559	No hits found
	CBV_PAM34776_c0_g1_i1	649	No hits found
	CBV_PAM34786_c0_g1_i1	644	No hits found
	CBV_PAM34700_c0_g1_i1	718	XP_010914791	186	PREDICTED: tRNA(adenine(34)) deaminase, chloroplastic-like [Elaeis guineensis]	7e-88	270	1	253	717	32	186	98.1%	94.2%
	CBV_PAM34729_c0_g1_i1	826	No hits found
	CBV_PAM34789_c0_g1_i1	1244	XP_011089736	500	PREDICTED: probable acyl-activating enzyme 18, peroxisomal isoform X2 [Sesamum indicum]	0	590	0	246	1244	168	500	91.9%	82.3%
	CBV_PAM34796_c0_g1_i1	758	No hits found
	CBV_PAM34704_c0_g1_i1	607	No hits found
	CBV_PAM34731_c0_g1_i1	1222	No hits found
	CBV_PAM34790_c0_g1_i1	537	No hits found
	CBV_PAM34728_c0_g1_i1	529	XP_010100699	262	Arginine/serine-rich-splicing factor RSP31 [Morus notabilis] gi|587895360|gb|EXB83861.1|Arginine/serine-rich-splicing factor RSP31 [Morus notabilis]	4e-21	97.4	1	379	528	102	151	94.0%	86.0%
	CBV_PAM34747_c0_g1_i1	626	KCW70558	736	hypothetical protein EUGRSUZ_F03748 [Eucalyptus grandis]	3e-19	96.7	1	2	127	591	632	100.0%	97.6%
	CBV_PAM34749_c0_g1_i1	588	ERM93648	297	hypothetical protein AMTR_s00004p00156470 [Amborella trichopoda]	3e-107	322	0	13	561	28	210	90.7%	80.9%
	CBV_PAM34742_c0_g1_i1	961	XP_012831838	941	PREDICTED: pentatricopeptide repeat-containing protein At3g63370 [Erythranthe guttatus]	2e-18	97.1	1	823	960	896	941	93.5%	84.8%
	CBV_PAM34719_c0_g1_i1	588	XP_013648160	296	PREDICTED: non-lysosomal glucosylceramidase-like isoform X2 [Brassica napus]	1e-09	65.9	0	1	138	223	268	80.4%	67.4%
	CBV_PAM34797_c0_g1_i1	849	XP_006474877	1137	PREDICTED: pentatricopeptide repeat-containing protein At5g55840-like [Citrus sinensis]	2e-36	149	1	558	848	232	328	89.7%	67.0%
	CBV_PAM34793_c0_g1_i1	876	No hits found
	CBV_PAM34766_c0_g1_i1	903	No hits found
	CBV_PAM34745_c0_g1_i1	743	No hits found
	CBV_PAM34788_c0_g1_i1	663	XP_010937490	628	PREDICTED: outer envelope protein 64, mitochondrial, partial [Elaeis guineensis]	4e-06	57	1	3	83	518	544	100.0%	88.9%
	CBV_PAM34713_c0_g1_i1	782	No hits found
	CBV_PAM34727_c0_g1_i1	900	No hits found
	CBV_PAM34738_c0_g1_i1	662	XP_010252811	646	PREDICTED: WEB family protein At5g55860-like [Nelumbo nucifera]	2e-57	204	1	2	661	319	536	83.6%	67.7%
	CBV_PAM34783_c0_g1_i1	856	XP_010268254	692	PREDICTED: pentatricopeptide repeat-containing protein At4g02750-like [Nelumbo nucifera]gi|720039297|ref|XP_010268255.1| PREDICTED: pentatricopeptide repeat-containing protein At4g02750-like [Nelumbo nucifera]	2e-97	313	1	259	855	493	692	84.5%	74.0%
	CBV_PAM34782_c0_g1_i1	1140	XP_012077071	756	PREDICTED: inter-alpha-trypsin inhibitor heavy chain H3 isoform X1 [Jatropha curcas] gi|802628376|ref|XP_012077072.1|PREDICTED: inter-alpha-trypsin inhibitor heavy chain H3 isoform X1 [Jatropha curcas] gi|643724732|gb|KDP33933.1|hypothetical protein JCGZ_07504 [Jatropha curcas]	5e-05	55.8	1	3	107	578	612	91.4%	68.6%
	CBV_PAM34752_c0_g1_i1	635	CAN71597	1594	hypothetical protein VITISV_019007 [Vitis vinifera]	5e-60	215	2	40	633	851	1049	78.9%	63.8%
	CBV_PAM34774_c0_g1_i1	508	No hits found
	CBV_PAM74701_c0_g1_i1	1141	No hits found
	CBV_PAM74726_c0_g1_i1	563	No hits found
	CBV_PAM74768_c0_g1_i1	641	No hits found
	CBV_PAM74786_c0_g1_i1	747	No hits found
	CBV_PAM74712_c0_g1_i1	891	No hits found
	CBV_PAM74713_c0_g1_i1	496	No hits found
	CBV_PAM74732_c0_g1_i1	615	No hits found
	CBV_PAM74746_c0_g1_i1	718	No hits found
	CBV_PAM74799_c0_g1_i1	627	No hits found
	CBV_PAM74737_c0_g1_i1	410	No hits found
	CBV_PAM74779_c0_g1_i1	990	No hits found
	CBV_PAM74711_c0_g1_i1	563	CDP01217	922	unnamed protein product [Coffea canephora]	5e-10	68.6	1	380	550	3	55	71.9%	68.4%
	CBV_PAM74776_c0_g1_i1	673	No hits found
	CBV_PAM74752_c0_g1_i1	575	No hits found
	CBV_PAM74790_c0_g1_i1	514	No hits found
	CBV_PAM74707_c0_g1_i1	506	No hits found
	CBV_PAM74727_c0_g1_i1	683	No hits found
	CBV_PAM74761_c0_g1_i1	481	KDO85633	166	hypothetical protein CISIN_1g031062mg [Citrus sinensis] gi|641866950|gb|KDO85634.1| hypothetical protein CISIN_1g031062mg [Citrus sinensis]	2e-30	119	0	1	195	102	166	93.8%	89.2%
	CBV_PAM74702_c0_g1_i1	2085	XP_010277800	942	PREDICTED: uncharacterized protein LOC104612174 [Nelumbo nucifera]	0	678	2	75	1640	401	924	76.6%	62.1%
	CBV_PAM74797_c0_g1_i1	563	XP_008808907	357	PREDICTED: phospholipase A-2-activating protein-like [Phoenix dactylifera]	9e-07	57.8	0	3	101	4	36	81.8%	75.8%
	CBV_PAM74719_c0_g1_i1	748	XP_011622778	498	PREDICTED: uncharacterized protein LOC18432591 isoform X2 [Amborella trichopoda]	0.0008	50.4	1	2	91	180	212	87.9%	69.7%
	CBV_PAM74788_c0_g1_i1	735	XP_010091213	199	hypothetical protein L484_006531 [Morus notabilis] gi|587853362|gb|EXB43468.1| hypothetical protein L484_006531 [Morus notabilis]	8e-14	77.4	0	7	129	31	71	95.1%	85.4%
	CBV_PAM74770_c0_g1_i1	759	AAQ54545	94	beclin 1 [Malus domestica]	0.0002	49.3	0	685	759	39	63	96.0%	84.0%
	CBV_PAM74705_c0_g1_i1	415	No hits found
	CBV_PAM74764_c0_g1_i1	608	No hits found
	CBV_PAM74769_c0_g1_i1	684	XP_006432266	253	hypothetical protein CICLE_v10001261mg [Citrus clementina] gi|567879425|ref|XP_006432271.1|hypothetical protein CICLE_v10001261mg [Citrus clementina]gi|557534388|gb|ESR45506.1| hypothetical protein CICLE_v10001261mg[Citrus clementina] gi|557534393|gb|ESR45511.1| hypothetical protein CICLE_v10001261mg [Citrus clementina]	9e-27	114	0	1	159	201	253	100.0%	100.0%
	CBV_PAM74760_c0_g1_i1	740	XP_010278235	710	PREDICTED: pentatricopeptide repeat-containing protein At4g37170 isoform X2 [Nelumbo nucifera]	1e-58	209	1	2	463	49	203	81.9%	69.0%
	CBV_PAM74723_c0_g1_i1	628	No hits found
	CBV_PAM74775_c0_g1_i1	1165	XP_010264430	1006	PREDICTED: uncharacterized protein LOC104602441 [Nelumbo nucifera]	1e-58	216	1	19	777	10	273	61.7%	48.5%
	CBV_PAM74721_c0_g1_i1	642	XP_010268630	732	PREDICTED: uncharacterized protein LOC104605524 [Nelumbo nucifera] gi|719969502|ref|XP_010268639.1|PREDICTED: uncharacterized protein LOC104605524[Nelumbo nucifera]	1e-84	277	2	36	641	57	255	81.4%	68.1%
	CBV_PAM74729_c0_g1_i1	622	No hits found
	CBV_PAM74798_c0_g1_i1	1124	No hits found
	CBV_PAM74736_c0_g1_i1	817	No hits found
	CBV_PAM74710_c0_g1_i1	433	No hits found
	CBV_PAM74754_c0_g1_i1	669	No hits found
	CBV_PAM74795_c0_g1_i1	569	No hits found
	CBV_PAM74731_c0_g1_i1	608	XP_006845373	74	PREDICTED: uncharacterized protein LOC18435259 [Amborella trichopoda] gi|548847945|gb|ERN07048.1|hypothetical protein AMTR_s00019p00037770 [Amborella trichopoda]	1e-25	105	2	129	293	9	63	92.7%	83.6%
	CBV_PAM74731_c0_g2_i1	596	XP_006845373	74	PREDICTED: uncharacterized protein LOC18435259 [Amborella trichopoda] gi|548847945|gb|ERN07048.1|hypothetical protein AMTR_s00019p00037770 [Amborella trichopoda]	9e-26	105	2	117	281	9	63	92.7%	83.6%
	CBV_PAM74731_c0_g3_i1	599	XP_006845373	74	PREDICTED: uncharacterized protein LOC18435259 [Amborella trichopoda] gi|548847945|gb|ERN07048.1|hypothetical protein AMTR_s00019p00037770 [Amborella trichopoda]	9e-26	105	2	120	284	9	63	92.7%	83.6%
	CBV_PAM74785_c0_g1_i1	565	No hits found
	CBV_PAM74785_c1_g1_i1	430	No hits found
	CBV_PAM74704_c0_g1_i1	501	No hits found
	CBV_PAM74728_c0_g1_i1	675	ERN09180	1447	hypothetical protein AMTR_s00014p00237760 [Amborella trichopoda]	3e-06	57.8	2	2	88	1329	1357	96.6%	82.8%
	CBV_PAM74787_c0_g1_i1	610	XP_008809232	244	PREDICTED: BI1-like protein [Phoenix dactylifera]	9e-19	91.7	1	467	610	173	220	97.9%	87.5%
	CBV_PAM74742_c0_g1_i1	665	XP_010926180	477	PREDICTED: putative pentatricopeptide repeat-containing protein At1g10330 [Elaeis guineensis]	4e-45	167	0	285	653	344	466	79.7%	63.4%
	CBV_PAM74708_c0_g1_i1	772	XP_007210192	376	hypothetical protein PRUPE_ppa017805mg, partial [Prunus persica] gi|462405927|gb|EMJ11391.1|hypothetical protein PRUPE_ppa017805mg, partial [Prunus persica]	6e-10	51.6	1	16	207	276	341	53.0%	39.4%
	CBV_PAM1064_c0_g1_i1	2785	XP_008811062	708	PREDICTED: acetate--CoA ligase ACS, chloroplastic/glyoxysomal-like [Phoenix dactylifera]	0	1270	1	410	2497	13	708	94.5%	86.6%
	CBV_PAM1031_c0_g1_i1	1110	XP_008794912	576	PREDICTED: GATA transcription factor 27-like [Phoenix dactylifera]	2e-23	111	0	721	1110	429	565	64.0%	53.2%
	CBV_PAM1031_c1_g1_i1	1571	XP_010263189	750	PREDICTED: CRS2-associated factor 1, chloroplastic [Nelumbo nucifera]	0	614	1	161	1537	23	460	80.6%	71.2%
	CBV_PAM1029_c0_g1_i1	1112	XP_010654229	159	PREDICTED: uncharacterized protein LOC100252790 [Vitis vinifera] gi|731401279|ref|XP_010654230.1|PREDICTED: uncharacterized protein LOC100252790 [Vitis vinifera] gi|731401281|ref|XP_010654231.1| PREDICTED: uncharacterized protein LOC100252790 [Vitis vinifera] gi|297740289|emb|CBI30471.3|unnamed protein product [Vitis vinifera]	1e-19	94.7	1	377	802	18	159	69.2%	46.6%
	CBV_PAM1029_c0_g2_i1	1114	XP_010654229	159	PREDICTED: uncharacterized protein LOC100252790 [Vitis vinifera] gi|731401279|ref|XP_010654230.1|PREDICTED: uncharacterized protein LOC100252790 [Vitis vinifera] gi|731401281|ref|XP_010654231.1| PREDICTED: uncharacterized protein LOC100252790 [Vitis vinifera] gi|297740289|emb|CBI30471.3|unnamed protein product [Vitis vinifera]	1e-19	94.7	1	379	804	18	159	69.2%	46.6%
	CBV_PAM1029_c0_g3_i1	1107	XP_010654229	159	PREDICTED: uncharacterized protein LOC100252790 [Vitis vinifera] gi|731401279|ref|XP_010654230.1|PREDICTED: uncharacterized protein LOC100252790 [Vitis vinifera] gi|731401281|ref|XP_010654231.1| PREDICTED: uncharacterized protein LOC100252790 [Vitis vinifera] gi|297740289|emb|CBI30471.3|unnamed protein product [Vitis vinifera]	1e-19	94.7	1	252	677	18	159	69.2%	46.6%
	CBV_PAM1029_c0_g4_i1	999	XP_010654229	159	PREDICTED: uncharacterized protein LOC100252790 [Vitis vinifera] gi|731401279|ref|XP_010654230.1|PREDICTED: uncharacterized protein LOC100252790 [Vitis vinifera] gi|731401281|ref|XP_010654231.1| PREDICTED: uncharacterized protein LOC100252790 [Vitis vinifera] gi|297740289|emb|CBI30471.3|unnamed protein product [Vitis vinifera]	9e-20	94.7	1	252	677	18	159	69.2%	46.6%
	CBV_PAM1029_c0_g6_i1	1111	XP_010654229	159	PREDICTED: uncharacterized protein LOC100252790 [Vitis vinifera] gi|731401279|ref|XP_010654230.1|PREDICTED: uncharacterized protein LOC100252790 [Vitis vinifera] gi|731401281|ref|XP_010654231.1| PREDICTED: uncharacterized protein LOC100252790 [Vitis vinifera] gi|297740289|emb|CBI30471.3|unnamed protein product [Vitis vinifera]	1e-19	94.7	2	252	677	18	159	69.2%	46.6%
	CBV_PAM1029_c0_g7_i1	1113	XP_010654229	159	PREDICTED: uncharacterized protein LOC100252790 [Vitis vinifera] gi|731401279|ref|XP_010654230.1|PREDICTED: uncharacterized protein LOC100252790 [Vitis vinifera] gi|731401281|ref|XP_010654231.1| PREDICTED: uncharacterized protein LOC100252790 [Vitis vinifera] gi|297740289|emb|CBI30471.3|unnamed protein product [Vitis vinifera]	1e-19	94.7	1	252	677	18	159	69.2%	46.6%
	CBV_PAM1029_c0_g8_i1	1109	XP_010654229	159	PREDICTED: uncharacterized protein LOC100252790 [Vitis vinifera] gi|731401279|ref|XP_010654230.1|PREDICTED: uncharacterized protein LOC100252790 [Vitis vinifera] gi|731401281|ref|XP_010654231.1| PREDICTED: uncharacterized protein LOC100252790 [Vitis vinifera] gi|297740289|emb|CBI30471.3|unnamed protein product [Vitis vinifera]	1e-19	94.7	0	252	677	18	159	69.2%	46.6%
	CBV_PAM1029_c0_g10_i1	1110	XP_010654229	159	PREDICTED: uncharacterized protein LOC100252790 [Vitis vinifera] gi|731401279|ref|XP_010654230.1|PREDICTED: uncharacterized protein LOC100252790 [Vitis vinifera] gi|731401281|ref|XP_010654231.1| PREDICTED: uncharacterized protein LOC100252790 [Vitis vinifera] gi|297740289|emb|CBI30471.3|unnamed protein product [Vitis vinifera]	1e-19	94.7	1	375	800	18	159	69.2%	46.6%
	CBV_PAM1029_c1_g1_i1	417	No hits found
	CBV_PAM1000_c0_g1_i1	1113	KCW50548	150	hypothetical protein EUGRSUZ_J00264 [Eucalyptus grandis]	1e-59	201	0	154	606	1	150	79.5%	69.5%
	CBV_PAM1085_c0_g1_i1	746	No hits found
	CBV_PAM1083_c0_g1_i1	1498	XP_008805740	370	PREDICTED: probable chromo domain-containing protein LHP1 [Phoenix dactylifera]	1e-83	275	0	178	1137	33	368	63.3%	49.0%
	CBV_PAM1087_c0_g1_i1	539	No hits found
	CBV_PAM1087_c1_g1_i1	2892	XP_010252805	433	PREDICTED: uncharacterized protein LOC104594278 isoform X2 [Nelumbo nucifera]	9e-160	489	2	3	1115	56	432	79.6%	68.2%
	CBV_PAM1008_c0_g1_i1	1051	AFH03054	440	R2R3-MYB transcription factor MYB2 [Epimedium sagittatum]	3e-115	353	1	302	1018	1	236	82.0%	75.5%
	CBV_PAM1086_c0_g1_i1	517	KJB39586	439	hypothetical protein B456_007G020600 [Gossypium raimondii]	3e-114	344	0	2	517	48	219	99.4%	97.7%
	CBV_PAM1086_c1_g1_i1	653	No hits found
	CBV_PAM1086_c2_g1_i1	1382	AFK40218	365	unknown [Lotus japonicus]	3e-146	434	1	2	970	40	364	78.6%	67.9%
	CBV_PAM1054_c0_g1_i1	2229	XP_010259031	599	PREDICTED: SNW/SKI-interacting protein-like [Nelumbo nucifera]	0	867	2	200	1993	1	598	93.0%	87.0%
	CBV_PAM1054_c1_g1_i1	485	XP_011095719	481	PREDICTED: phosphoglycerate kinase, chloroplastic [Sesamum indicum]	3e-95	296	0	4	483	240	399	96.2%	93.1%
	CBV_PAM1001_c0_g1_i1	1162	KOM32241	204	hypothetical protein LR48_Vigan01g179700 [Vigna angularis]	6e-16	85.9	0	262	588	79	190	64.3%	46.1%
	CBV_PAM1099_c0_g1_i1	994	No hits found
	CBV_PAM1057_c0_g1_i1	1270	XP_010921682	515	PREDICTED: beta-glucosidase 22-like [Elaeis guineensis]	6e-143	430	0	1	1008	180	515	74.5%	60.8%
	CBV_PAM1084_c0_g1_i1	749	KHG22834	544	Pleiotropic drug resistance 1 [Gossypium arboreum]	2e-140	417	0	58	747	216	445	92.2%	85.2%
	CBV_PAM1003_c0_g1_i1	2843	XP_008808244	735	PREDICTED: uncharacterized protein LOC103720359 [Phoenix dactylifera]	0	602	0	456	2615	1	729	66.8%	53.2%
	CBV_PAM1049_c0_g1_i1	1266	XP_007214720	368	hypothetical protein PRUPE_ppb019316mg [Prunus persica] gi|462410585|gb|EMJ15919.1| hypothetical protein PRUPE_ppb019316mg [Prunus persica]	6e-06	58.5	2	1173	1265	64	94	90.3%	83.9%
	CBV_PAM1020_c0_g1_i1	2144	XP_006836804	730	PREDICTED: probable serine/threonine-protein kinase At1g54610 [Amborella trichopoda] gi|548839368|gb|ERM99657.1|hypothetical protein AMTR_s00099p00026630[Amborella trichopoda]	0	700	2	762	2144	1	457	84.0%	75.8%
	CBV_PAM1020_c1_g1_i1	1108	XP_009381981	597	PREDICTED: probable serine/threonine-protein kinase At1g54610 isoform X2 [Musa acuminata subsp. malaccensis]	5e-73	249	1	2	601	393	591	81.2%	65.8%
	CBV_PAM1082_c0_g1_i1	1996	XP_010244011	482	PREDICTED: tRNA (guanine(10)-N2)-methyltransferase homolog [Nelumbo nucifera]	0	875	2	270	1718	1	482	93.2%	85.9%
	CBV_PAM1077_c0_g1_i1	900	XP_010921235	218	PREDICTED: uncharacterized protein LOC105044875 [Elaeis guineensis]	8e-91	281	1	32	691	1	218	78.6%	66.8%
	CBV_PAM1016_c0_g1_i1	1232	XP_010271829	450	PREDICTED: probable disease resistance protein At1g61180 [Nelumbo nucifera]	2e-66	230	1	257	1231	3	323	65.2%	45.8%
	CBV_PAM1016_c1_g1_i1	675	XP_010277654	100	PREDICTED: uncharacterized protein LOC104612044 [Nelumbo nucifera]	2e-23	101	0	130	408	1	94	78.7%	68.1%
	CBV_PAM1075_c0_g1_i1	949	XP_010262484	346	PREDICTED: uncharacterized protein LOC104600995 [Nelumbo nucifera]	5e-23	107	2	24	593	147	331	52.1%	32.6%
	CBV_PAM1075_c0_g2_i1	947	XP_010262484	346	PREDICTED: uncharacterized protein LOC104600995 [Nelumbo nucifera]	5e-23	107	2	24	593	147	331	52.1%	32.6%
	CBV_PAM1074_c0_g1_i1	1890	XP_008777519	1354	PREDICTED: translocase of chloroplast 159, chloroplastic-like [Phoenix dactylifera]	0	773	0	1	1506	852	1352	91.8%	80.9%
	CBV_PAM1074_c1_g1_i1	1755	XP_008777519	1354	PREDICTED: translocase of chloroplast 159, chloroplastic-like [Phoenix dactylifera]	3e-171	534	2	576	1754	505	898	83.6%	70.5%
	CBV_PAM1074_c2_g1_i1	612	XP_009380864	311	PREDICTED: uncharacterized protein LOC103969134 [Musa acuminata subsp. malaccensis]	9e-96	293	0	124	612	149	311	89.6%	84.0%
	CBV_PAM1074_c3_g1_i1	466	No hits found
	CBV_PAM1074_c4_g1_i1	483	No hits found
	CBV_PAM1014_c0_g1_i1	3588	XP_003633847	1037	PREDICTED: probable ubiquitin conjugation factor E4 [Vitis vinifera] gi|296082973|emb|CBI22274.3|unnamed protein product [Vitis vinifera]	0	1603	2	198	3239	1	1011	87.7%	79.3%
	CBV_PAM1048_c0_g1_i1	1112	XP_009416329	196	PREDICTED: probable calcium-binding protein CML27 [Musa acuminata subsp. malaccensis]	2e-57	197	2	213	740	16	196	76.8%	61.9%
	CBV_PAM1048_c1_g1_i1	462	No hits found
	CBV_PAM1013_c0_g1_i1	1380	CDP16699	196	unnamed protein product [Coffea canephora]	3e-69	230	2	168	743	31	195	72.9%	62.0%
	CBV_PAM1013_c1_g1_i1	943	XP_010245575	1071	PREDICTED: interferon-induced guanylate-binding protein 2-like [Nelumbo nucifera]	4e-71	248	2	312	941	861	1071	88.2%	75.4%
	CBV_PAM1013_c2_g1_i1	414	No hits found
	CBV_PAM1013_c3_g1_i1	762	No hits found
	CBV_PAM1065_c0_g1_i1	475	No hits found
	CBV_PAM1068_c0_g1_i1	2214	XP_010255412	1011	PREDICTED: multiple C2 and transmembrane domain-containing protein 2 [Nelumbo nucifera]gi|719998446|ref|XP_010255414.1| PREDICTED: multiple C2 and transmembrane domain-containing protein 2 [Nelumbo nucifera]gi|719998450|ref|XP_010255415.1| PREDICTED: multiple C2 and transmembrane domain-containing protein 2 [Nelumbo nucifera]	0	915	0	421	2214	1	602	88.0%	78.1%
	CBV_PAM1051_c0_g1_i1	2347	XP_012078460	482	PREDICTED: selenium-binding protein 1-like [Jatropha curcas]	0	869	0	635	2077	3	482	92.5%	85.1%
	CBV_PAM1051_c1_g1_i1	1321	XP_010263111	641	PREDICTED: protein downstream neighbor of Son [Nelumbo nucifera]	1e-155	468	2	18	1052	294	641	78.2%	67.0%
	CBV_PAM1038_c0_g1_i1	700	XP_008353248	1106	PREDICTED: uncharacterized protein LOC103416803 [Malus domestica]	2e-28	125	1	2	223	1033	1106	94.6%	89.2%
	CBV_PAM1012_c0_g1_i1	619	XP_010260571	1328	PREDICTED: uncharacterized protein LOC104599652 [Nelumbo nucifera] gi|720014653|ref|XP_010260572.1|PREDICTED: uncharacterized protein LOC104599652[Nelumbo nucifera]	2e-44	170	1	1	609	684	911	56.8%	43.2%
	CBV_PAM1080_c0_g1_i1	1129	XP_010254273	535	PREDICTED: DELLA protein GAI-like [Nelumbo nucifera]	4e-92	298	1	1	828	1	270	70.8%	60.6%
	CBV_PAM1080_c0_g2_i1	1133	XP_010254273	535	PREDICTED: DELLA protein GAI-like [Nelumbo nucifera]	4e-92	298	2	1	828	1	270	70.8%	60.6%
	CBV_PAM1072_c0_g1_i1	2015	XP_010926361	451	PREDICTED: AP-4 complex subunit mu-like isoform X1 [Elaeis guineensis]	0	851	0	331	1683	1	451	95.1%	89.8%
	CBV_PAM1053_c0_g1_i1	1115	XP_010260058	358	PREDICTED: diaminopimelate epimerase, chloroplastic [Nelumbo nucifera]	2e-166	482	2	186	1115	31	339	89.7%	80.6%
	CBV_PAM1015_c0_g1_i1	1208	XP_006849966	335	PREDICTED: putative DNA-binding protein ESCAROLA isoform X2 [Amborella trichopoda] gi|548853564|gb|ERN11547.1|hypothetical protein AMTR_s00022p00149810[Amborella trichopoda]	6e-17	90.9	2	900	1208	1	89	61.3%	49.1%
	CBV_PAM1015_c1_g1_i1	541	No hits found
	CBV_PAM1061_c0_g1_i1	1575	XP_010255389	407	PREDICTED: UPF0187 protein At3g61320, chloroplastic-like [Nelumbo nucifera]	6e-175	512	2	308	1345	63	407	92.2%	82.1%
	CBV_PAM1028_c0_g1_i1	2651	XP_006478527	529	PREDICTED: serine hydroxymethyltransferase 3, chloroplastic-like [Citrus sinensis]	0	895	1	506	2089	1	529	90.4%	80.9%
	CBV_PAM1028_c1_g1_i1	968	XP_012067399	301	PREDICTED: uncharacterized protein LOC105630240 [Jatropha curcas] gi|643735244|gb|KDP41885.1|hypothetical protein JCGZ_26903 [Jatropha curcas]	2e-48	176	1	251	964	67	301	82.4%	65.1%
	CBV_PAM1088_c0_g1_i1	949	XP_010271177	362	PREDICTED: uncharacterized oxidoreductase At4g09670-like [Nelumbo nucifera]	8e-145	425	0	5	880	2	295	83.7%	70.4%
	CBV_PAM1023_c0_g1_i1	2038	XP_010257133	625	PREDICTED: peptide-N4-(N-acetyl-beta-glucosaminyl)asparagine amidase A-like [Nelumbo nucifera]	1e-152	468	1	523	1653	252	625	76.7%	61.4%
	CBV_PAM1047_c0_g1_i1	1295	XP_010274161	440	PREDICTED: stAR-related lipid transfer protein 7, mitochondrial-like [Nelumbo nucifera]	5e-176	512	0	3	1043	1	344	81.0%	72.4%
	CBV_PAM1047_c0_g2_i1	1295	XP_010274161	440	PREDICTED: stAR-related lipid transfer protein 7, mitochondrial-like [Nelumbo nucifera]	3e-176	513	0	3	1043	1	344	81.0%	72.4%
	CBV_PAM1047_c1_g1_i1	695	CBI34612	384	unnamed protein product [Vitis vinifera]	1e-76	248	2	3	446	234	384	89.4%	79.5%
	CBV_PAM1050_c0_g1_i1	2264	XP_010266834	400	PREDICTED: WD-40 repeat-containing protein MSI2-like [Nelumbo nucifera]	0	552	2	673	1791	16	400	82.1%	68.6%
	CBV_PAM1050_c1_g1_i1	519	No hits found
	CBV_PAM1050_c2_g1_i1	612	No hits found
	CBV_PAM1011_c0_g1_i1	1234	XP_010675675	307	PREDICTED: fatty acid desaturase 4, chloroplastic [Beta vulgaris subsp. vulgaris] gi|870861418|gb|KMT12690.1|hypothetical protein BVRB_4g087880 [Beta vulgaris subsp. vulgaris]	2e-86	278	0	389	1096	61	291	72.9%	57.6%
	CBV_PAM1081_c0_g1_i1	1142	XP_006849679	246	PREDICTED: uncharacterized protein LOC18439452 [Amborella trichopoda] gi|548853254|gb|ERN11260.1|hypothetical protein AMTR_s00024p00234750 [Amborella trichopoda]	1e-39	152	0	294	794	89	246	73.1%	56.3%
	CBV_PAM1022_c0_g1_i1	657	No hits found
	CBV_PAM1098_c0_g1_i1	1400	XP_010265597	270	PREDICTED: chorismate mutase 2 [Nelumbo nucifera]	2e-119	362	0	289	1056	14	270	83.7%	75.1%
	CBV_PAM1034_c0_g1_i1	1290	XP_008812246	447	PREDICTED: polyadenylate-binding protein RBP47B' [Phoenix dactylifera]	5e-124	379	1	2	841	173	447	83.2%	76.8%
	CBV_PAM1009_c0_g1_i1	1786	XP_010241953	495	PREDICTED: monothiol glutaredoxin-S17 [Nelumbo nucifera]	0	785	2	234	1697	1	495	86.8%	76.6%
	CBV_PAM1009_c0_g2_i1	1816	XP_010241953	495	PREDICTED: monothiol glutaredoxin-S17 [Nelumbo nucifera]	0	785	2	234	1697	1	495	86.8%	76.6%
	CBV_PAM1009_c0_g3_i1	1789	XP_010241953	495	PREDICTED: monothiol glutaredoxin-S17 [Nelumbo nucifera]	0	785	2	234	1697	1	495	86.8%	76.6%
	CBV_PAM1009_c0_g4_i1	1792	XP_010241953	495	PREDICTED: monothiol glutaredoxin-S17 [Nelumbo nucifera]	0	785	2	234	1697	1	495	86.8%	76.6%
	CBV_PAM1009_c0_g5_i1	1798	XP_010241953	495	PREDICTED: monothiol glutaredoxin-S17 [Nelumbo nucifera]	0	785	2	234	1697	1	495	86.8%	76.6%
	CBV_PAM1009_c0_g6_i1	1801	XP_010241953	495	PREDICTED: monothiol glutaredoxin-S17 [Nelumbo nucifera]	0	785	2	234	1697	1	495	86.8%	76.6%
	CBV_PAM1009_c0_g7_i1	1795	XP_010241953	495	PREDICTED: monothiol glutaredoxin-S17 [Nelumbo nucifera]	0	785	2	234	1697	1	495	86.8%	76.6%
	CBV_PAM1035_c0_g1_i1	1666	XP_010259140	348	PREDICTED: protein TIFY 4B-like isoform X3 [Nelumbo nucifera]	3e-90	293	0	386	1426	1	343	64.1%	52.7%
	CBV_PAM1035_c1_g1_i1	438	No hits found
	CBV_PAM1056_c0_g1_i1	3670	XP_003633889	899	PREDICTED: probable disease resistance protein RF9 [Vitis vinifera]	1e-173	549	1	1096	3567	3	837	61.4%	43.3%
	CBV_PAM1063_c0_g1_i1	1318	XP_002276269	616	PREDICTED: pyrophosphate--fructose 6-phosphate 1-phosphotransferase subunit alpha [Vitis vinifera]	1e-34	145	2	1020	1316	1	96	75.8%	72.7%
	CBV_PAM1071_c0_g1_i1	413	No hits found
	CBV_PAM1071_c1_g1_i1	1198	XP_012075397	313	PREDICTED: uncharacterized protein LOC105636678 isoform X2 [Jatropha curcas] gi|643726436|gb|KDP35143.1|hypothetical protein JCGZ_10677 [Jatropha curcas]	3e-178	511	1	197	1135	1	313	89.5%	80.5%
	CBV_PAM1071_c3_g1_i1	435	XP_004297536	1122	PREDICTED: uncharacterized protein LOC101300530 [Fragaria vesca subsp. vesca]	5e-21	100	1	6	302	61	159	82.8%	69.7%
	CBV_PAM1044_c0_g1_i1	2159	XP_010242267	476	PREDICTED: casein kinase I isoform delta-like [Nelumbo nucifera]	8e-95	314	0	1509	2159	258	476	85.8%	75.8%
	CBV_PAM1039_c0_g1_i1	434	CAN79165	1138	hypothetical protein VITISV_019247 [Vitis vinifera]	3e-16	71.2	0	172	357	89	155	71.6%	53.7%
	CBV_PAM1039_c1_g1_i1	635	No hits found
	CBV_PAM1026_c0_g1_i1	1223	XP_006466768	368	PREDICTED: splicing factor U2af large subunit B-like isoform X6 [Citrus sinensis]	6e-113	347	1	2	649	152	368	91.2%	82.9%
	CBV_PAM1026_c1_g1_i1	1137	XP_010649167	393	PREDICTED: splicing factor U2af large subunit B isoform X4 [Vitis vinifera] gi|297735185|emb|CBI17547.3|unnamed protein product [Vitis vinifera]	8e-132	395	2	2	625	16	223	95.7%	93.3%
	CBV_PAM1058_c0_g1_i1	1227	XP_010649435	1249	PREDICTED: DNA mismatch repair protein MLH3 isoform X1 [Vitis vinifera] gi|731387973|ref|XP_010649437.1|PREDICTED: DNA mismatch repair protein MLH3 isoform X1 [Vitis vinifera] gi|731387975|ref|XP_010649438.1|PREDICTED: DNA mismatch repair protein MLH3 isoform X1 [Vitis vinifera] gi|731387977|ref|XP_010649439.1| PREDICTED: DNA mismatch repair protein MLH3 isoform X1 [Vitis vinifera]	2e-101	339	2	129	1226	736	1168	57.9%	45.5%
	CBV_PAM1058_c0_g2_i1	993	No hits found
	CBV_PAM1058_c1_g1_i1	1726	XP_010252795	728	PREDICTED: cellulose synthase-like protein E6 [Nelumbo nucifera]	0	550	1	2	1228	318	727	78.8%	62.7%
	CBV_PAM1097_c0_g1_i1	998	XP_008797036	383	PREDICTED: probable E3 ubiquitin-protein ligase LUL4 [Phoenix dactylifera]	8e-99	309	0	3	728	101	343	74.7%	62.4%
	CBV_PAM1097_c1_g1_i1	617	No hits found
	CBV_PAM1097_c2_g1_i1	3963	XP_010268128	1250	PREDICTED: probable serine/threonine-protein kinase GCN2 [Nelumbo nucifera] gi|720038892|ref|XP_010268129.1|PREDICTED: probable serine/threonine-protein kinase GCN2 [Nelumbo nucifera] gi|720038895|ref|XP_010268130.1|PREDICTED: probable serine/threonine-protein kinase GCN2 [Nelumbo nucifera] gi|720038898|ref|XP_010268131.1| PREDICTED:probable serine/threonine-protein kinase GCN2 [Nelumbo nucifera]	0	1384	1	137	2896	330	1250	83.8%	71.3%
	CBV_PAM1097_c3_g1_i1	548	No hits found
	CBV_PAM1097_c4_g1_i1	445	No hits found
	CBV_PAM1042_c0_g1_i1	709	XP_010246922	145	PREDICTED: uncharacterized protein LOC104590090 isoform X1 [Nelumbo nucifera] gi|720096235|ref|XP_010246923.1|PREDICTED: uncharacterized protein LOC104590090 isoform X2 [Nelumbo nucifera]	8e-66	212	0	233	679	1	144	76.0%	70.0%
	CBV_PAM1017_c0_g1_i1	1791	XP_010278907	558	PREDICTED: branched-chain-amino-acid aminotransferase-like protein 1 isoform X2 [Nelumbo nucifera]	0	924	2	156	1790	1	546	91.8%	83.3%
	CBV_PAM1019_c0_g1_i1	894	KDO57484	306	hypothetical protein CISIN_1g013745mg [Citrus sinensis]	3e-107	326	2	8	658	72	289	84.4%	69.7%
	CBV_PAM1004_c0_g1_i1	1296	XP_008384758	325	PREDICTED: probable phytol kinase 2, chloroplastic [Malus domestica]	6e-123	372	1	263	1024	71	324	81.5%	69.3%
	CBV_PAM1032_c0_g1_i1	2606	XP_010242604	536	PREDICTED: uncharacterized protein LOC104586912 isoform X1 [Nelumbo nucifera]	6e-50	195	0	313	1632	59	489	50.9%	37.8%
	CBV_PAM1076_c0_g1_i1	1666	XP_010242162	327	PREDICTED: BES1/BZR1 homolog protein 4 [Nelumbo nucifera]	2e-125	384	1	41	937	33	327	82.7%	76.4%
	CBV_PAM1027_c0_g1_i1	2184	XP_010251749	439	PREDICTED: COP9 signalosome complex subunit 2 [Nelumbo nucifera]	0	814	0	667	1983	1	439	98.9%	96.1%
	CBV_PAM1062_c0_g1_i1	2800	XP_009785692	892	PREDICTED: LRR receptor-like serine/threonine-protein kinase GSO1 isoform X1 [Nicotiana sylvestris]	2e-155	493	0	218	2653	126	881	57.2%	42.0%
	CBV_PAM1062_c0_g2_i1	480	No hits found
	CBV_PAM1091_c0_g1_i1	1741	XP_008807997	576	PREDICTED: chaperonin CPN60-like 2, mitochondrial isoform X1 [Phoenix dactylifera]	0	913	1	149	1741	21	551	94.5%	84.0%
	CBV_PAM1089_c0_g1_i1	1365	XP_010241219	323	PREDICTED: uncharacterized protein LOC104585893 [Nelumbo nucifera] gi|720078015|ref|XP_010241221.1|PREDICTED: uncharacterized protein LOC104585893[Nelumbo nucifera] gi|720078018|ref|XP_010241222.1| PREDICTED:uncharacterized protein LOC104585893 [Nelumbo nucifera] gi|720078021|ref|XP_010241223.1|PREDICTED: uncharacterized protein LOC104585893 [Nelumbo nucifera] gi|720078024|ref|XP_010241224.1|PRED…	5e-96	304	1	11	952	1	320	66.9%	52.5%
	CBV_PAM1052_c0_g1_i1	1494	XP_010241115	762	PREDICTED: uncharacterized protein LOC104585814 [Nelumbo nucifera]	3e-126	398	0	4	1227	359	762	69.2%	52.2%
	CBV_PAM1052_c1_g1_i1	1579	XP_010663748	315	PREDICTED: glucuronoxylan 4-O-methyltransferase 1 [Vitis vinifera]	3e-94	301	0	4	825	50	313	70.1%	54.3%
	CBV_PAM1067_c0_g1_i1	1450	XP_010265087	431	PREDICTED: mannose-6-phosphate isomerase 2-like [Nelumbo nucifera]	6e-179	521	0	1	1059	87	430	82.8%	70.1%
	CBV_PAM1002_c0_g1_i1	2100	ABW96889	925	CMT-type DNA-methyltransferase [Elaeis guineensis]	0	821	2	2	1639	351	892	83.2%	71.6%
	CBV_PAM1002_c1_g1_i1	1240	No hits found
	CBV_PAM1030_c0_g1_i1	1108	XP_010256524	261	PREDICTED: single-stranded DNA-binding protein WHY1, chloroplastic-like [Nelumbo nucifera]	6e-112	340	2	357	1106	13	261	85.2%	71.2%
	CBV_PAM1021_c0_g1_i1	3379	XP_010249039	837	PREDICTED: uncharacterized protein LOC104591743 [Nelumbo nucifera]	0	850	1	269	2536	1	808	71.6%	58.5%
	CBV_PAM1021_c1_g1_i1	697	XP_010266500	605	PREDICTED: F-box/LRR-repeat protein 13 [Nelumbo nucifera]	1e-86	280	2	3	581	8	200	87.6%	73.1%
	CBV_PAM1070_c0_g1_i1	546	No hits found
	CBV_PAM1070_c0_g2_i1	1875	XP_008808148	272	PREDICTED: uncharacterized protein LOC103720292 isoform X1 [Phoenix dactylifera]	4e-17	92.4	1	399	1292	1	266	52.0%	31.7%
	CBV_PAM1070_c1_g1_i1	581	No hits found
	CBV_PAM1010_c0_g1_i1	3546	XP_010262596	850	PREDICTED: serine/arginine repetitive matrix protein 1-like isoform X2 [Nelumbo nucifera]	3e-80	292	1	2850	3404	1	193	88.1%	78.8%
	CBV_PAM1010_c0_g2_i1	3574	XP_010262596	850	PREDICTED: serine/arginine repetitive matrix protein 1-like isoform X2 [Nelumbo nucifera]	4e-80	292	1	2878	3432	1	193	88.1%	78.8%
	CBV_PAM1069_c0_g1_i1	608	XP_010261984	158	PREDICTED: 17.1 kDa class II heat shock protein-like [Nelumbo nucifera]	3e-20	94	1	2	172	3	58	91.2%	75.4%
	CBV_PAM1018_c0_g1_i1	1633	XP_012087032	323	PREDICTED: PGR5-like protein 1A, chloroplastic [Jatropha curcas] gi|643712105|gb|KDP25533.1|hypothetical protein JCGZ_20689 [Jatropha curcas]	6e-142	425	1	505	1422	12	315	85.6%	77.8%
	CBV_PAM1041_c0_g1_i1	543	No hits found
	CBV_PAM1041_c1_g1_i1	950	XP_010932964	1355	PREDICTED: nuclear pore complex protein NUP1-like [Elaeis guineensis]	1e-28	128	2	496	864	1233	1355	71.0%	61.3%
	CBV_PAM1093_c0_g1_i1	406	No hits found
	CBV_PAM1093_c1_g1_i1	1616	XP_010253024	207	PREDICTED: UPF0481 protein At3g47200-like [Nelumbo nucifera]	2e-31	130	0	100	552	28	178	61.6%	43.7%
	CBV_PAM1093_c2_g1_i1	413	No hits found
	CBV_PAM1033_c0_g1_i1	1740	XP_013677160	286	PREDICTED: cullin-4-like [Brassica napus]	6e-05	55.5	2	2	82	23	49	100.0%	100.0%
	CBV_PAM1033_c1_g1_i1	1578	XP_002273830	232	PREDICTED: glutathione S-transferase U17 [Vitis vinifera]	5e-111	342	0	307	969	2	222	83.7%	72.4%
	CBV_PAM1036_c0_g1_i1	1204	XP_010254665	453	PREDICTED: protein spt2-like [Nelumbo nucifera] gi|719995958|ref|XP_010254666.1| PREDICTED:protein spt2-like [Nelumbo nucifera]	2e-55	179	1	247	1023	190	425	60.4%	47.2%
	CBV_PAM1036_c1_g1_i1	1640	XP_002323765	467	F-box family protein [Populus trichocarpa] gi|222866767|gb|EEF03898.1| F-box family protein[Populus trichocarpa]	0	623	0	1	1158	82	467	90.4%	80.8%
	CBV_PAM1005_c0_g1_i1	622	No hits found
	CBV_PAM1006_c0_g1_i1	1130	AII80417	423	RING-type E3 ubiquitin ligase [Vitis vinifera]	5e-86	279	2	564	1130	1	161	79.9%	70.4%
	CBV_PAM1037_c0_g1_i1	2008	XP_010252310	510	PREDICTED: dihydrolipoyl dehydrogenase 1, mitochondrial [Nelumbo nucifera]	0	846	2	108	1598	8	510	93.0%	86.7%
	CBV_PAM1043_c0_g1_i1	935	KDO86122	210	hypothetical protein CISIN_1g019453mg [Citrus sinensis]	5e-05	53.5	1	2	85	183	210	96.4%	85.7%
	CBV_PAM1079_c0_g1_i1	948	XP_010937779	256	PREDICTED: thioredoxin-like protein AAED1, chloroplastic [Elaeis guineensis]	2e-67	223	2	581	946	134	255	94.3%	82.8%
	CBV_PAM1079_c1_g1_i1	1030	XP_010262093	153	PREDICTED: mediator of RNA polymerase II transcription subunit 9-like isoform X1 [Nelumbo nucifera] gi|720019458|ref|XP_010262094.1| PREDICTED: mediator of RNA polymerase II transcription subunit 9-like isoform X1 [Nelumbo nucifera]	5e-40	149	2	294	710	3	152	73.3%	66.0%
	CBV_PAM1040_c0_g1_i1	712	XP_006482671	552	PREDICTED: serine carboxypeptidase-like 44-like [Citrus sinensis]	5e-05	53.9	2	3	89	145	173	93.1%	79.3%
	CBV_PAM1040_c1_g1_i1	420	XP_012082872	732	PREDICTED: uncharacterized protein LOC105642604 [Jatropha curcas] gi|643716612|gb|KDP28238.1|hypothetical protein JCGZ_14009 [Jatropha curcas]	3e-10	67.8	1	317	418	396	431	94.4%	91.7%
	CBV_PAM1046_c0_g1_i1	1731	XP_008243142	465	PREDICTED: probable isoprenylcysteine alpha-carbonyl methylesterase ICMEL1 [Prunus mume]	0	627	2	176	1456	42	465	82.5%	71.0%
	CBV_PAM1090_c0_g1_i1	1159	XP_013678744	269	PREDICTED: guanosine nucleotide diphosphate dissociation inhibitor At5g09550-like [Brassica napus]	4e-07	61.2	2	3	119	68	106	87.2%	71.8%
	CBV_PAM1007_c0_g1_i1	1934	XP_002282926	147	PREDICTED: elicitor-responsive protein 3 [Vitis vinifera] gi|297742592|emb|CBI34741.3| unnamed protein product [Vitis vinifera]	5e-68	230	2	1213	1689	1	146	80.5%	74.2%
	CBV_PAM1096_c0_g1_i1	1339	XP_010253317	1402	PREDICTED: ABC transporter B family member 20 [Nelumbo nucifera]	0	601	2	144	1337	1	393	92.5%	85.4%
	CBV_PAM1096_c1_g1_i1	539	No hits found
	CBV_PAM1096_c2_g1_i1	1077	XP_008382760	1934	PREDICTED: LOW QUALITY PROTEIN: uncharacterized protein LOC103445517 [Malus domestica]	2e-66	173	1	336	695	631	750	77.5%	65.0%
	CBV_PAM1092_c0_g1_i1	2085	No hits found
	CBV_PAM1055_c0_g1_i1	1301	KJB71997	384	hypothetical protein B456_011G153400 [Gossypium raimondii]	1e-121	371	0	109	990	16	311	76.2%	59.4%
	CBV_PAM1095_c0_g1_i1	1766	XP_008779450	347	PREDICTED: spermidine synthase 1-like [Phoenix dactylifera]	0	550	1	461	1498	13	344	87.6%	81.8%
	CBV_PAM1094_c0_g1_i1	1202	XP_010911237	219	PREDICTED: probable 3-beta-hydroxysteroid-Delta(8),Delta(7)-isomerase [Elaeis guineensis]	2e-107	328	2	487	1122	7	218	86.8%	75.9%
	CBV_PAM1025_c0_g1_i1	1375	KCW55260	274	hypothetical protein EUGRSUZ_I01187 [Eucalyptus grandis]	2e-116	355	0	1	726	33	274	86.0%	71.1%
	CBV_PAM1024_c0_g1_i1	916	No hits found
	CBV_PAM1060_c0_g1_i1	1262	XP_008779630	859	PREDICTED: probable alpha,alpha-trehalose-phosphate synthase [UDP-forming] 9 [Phoenix dactylifera]	0	724	0	3	1262	403	817	90.0%	79.3%
	CBV_PAM1060_c1_g1_i1	1760	XP_010255050	486	PREDICTED: pentatricopeptide repeat-containing protein At1g05670, mitochondrial isoform X2 [Nelumbo nucifera]	4e-83	280	1	1202	1759	299	484	84.4%	67.7%
	CBV_PAM1045_c0_g1_i1	585	XP_010275037	958	PREDICTED: auxin response factor 6 [Nelumbo nucifera]	7e-37	147	0	1	372	633	757	77.8%	64.3%
	CBV_PAM1045_c1_g1_i1	1182	No hits found
	CBV_PAM76436_c0_g1_i1	828	No hits found
	CBV_PAM76469_c0_g1_i1	723	XP_008797172	346	PREDICTED: uncharacterized protein At1g01500-like [Phoenix dactylifera]	5e-06	57	1	8	163	295	346	96.2%	90.4%
	CBV_PAM76478_c0_g1_i1	767	AFM35781	159	hypothetical protein, partial [Oryza eichingeri]	2e-16	84.3	2	1	126	118	159	95.2%	92.9%
	CBV_PAM76457_c0_g1_i1	971	No hits found
	CBV_PAM76424_c0_g1_i1	747	No hits found
	CBV_PAM76428_c0_g1_i1	410	No hits found
	CBV_PAM76415_c0_g1_i1	584	XP_010277543	2680	PREDICTED: uncharacterized protein LOC104611946 [Nelumbo nucifera]	1e-79	271	0	3	584	2013	2206	87.1%	78.4%
	CBV_PAM76480_c0_g1_i1	504	No hits found
	CBV_PAM76465_c0_g1_i1	475	No hits found
	CBV_PAM76456_c0_g1_i1	880	No hits found
	CBV_PAM76443_c0_g1_i1	505	No hits found
	CBV_PAM76403_c0_g1_i1	652	No hits found
	CBV_PAM76498_c0_g1_i1	554	No hits found
	CBV_PAM76430_c0_g1_i1	764	XP_008778045	276	PREDICTED: uncharacterized protein LOC103697880 [Phoenix dactylifera]	7e-15	81.6	2	3	221	22	98	64.9%	58.4%
	CBV_PAM76445_c0_g1_i1	677	No hits found
	CBV_PAM76467_c0_g1_i1	1052	No hits found
	CBV_PAM76421_c0_g1_i1	583	XP_010275182	973	PREDICTED: serine/threonine-protein kinase minibrain-like [Nelumbo nucifera]	5e-11	71.6	1	1	135	348	392	88.9%	68.9%
	CBV_PAM76483_c0_g1_i1	1020	CDP09740	611	unnamed protein product [Coffea canephora]	1e-06	60.5	1	2	88	170	198	100.0%	93.1%
	CBV_PAM76402_c0_g1_i1	594	No hits found
	CBV_PAM76452_c0_g1_i1	458	No hits found
	CBV_PAM76434_c0_g1_i1	494	XP_008804335	356	PREDICTED: endoplasmic reticulum-Golgi intermediate compartment protein 3-like isoform X2[Phoenix dactylifera]	1e-11	71.2	0	387	494	292	327	94.4%	88.9%
	CBV_PAM76400_c0_g1_i1	413	XP_010275376	569	PREDICTED: uncharacterized protein LOC104610457 [Nelumbo nucifera]	1e-40	153	0	1	411	272	408	74.5%	50.4%
	CBV_PAM76471_c0_g1_i1	570	No hits found
	CBV_PAM25401_c0_g1_i1	2189	XP_010264506	499	PREDICTED: solute carrier family 40 member 2-like [Nelumbo nucifera] gi|720027224|ref|XP_010264507.1|PREDICTED: solute carrier family 40 member 2-like[Nelumbo nucifera]	0	739	1	107	1522	20	496	86.2%	76.1%
	CBV_PAM25440_c0_g1_i1	672	No hits found
	CBV_PAM25404_c0_g1_i1	1289	No hits found
	CBV_PAM25445_c1_g1_i1	805	No hits found
	CBV_PAM25489_c0_g1_i1	1998	XP_009385141	447	PREDICTED: lysine histidine transporter 1-like [Musa acuminata subsp. malaccensis]	0	554	2	60	1001	1	306	91.7%	86.0%
	CBV_PAM25414_c0_g1_i1	1580	XP_010243557	476	PREDICTED: probable serine/threonine-protein phosphatase 2A regulatory subunit B'' subunit TON2 [Nelumbo nucifera]	0	735	1	2	1213	1	400	96.8%	94.1%
	CBV_PAM25413_c0_g1_i1	2311	XP_010246811	806	PREDICTED: cation/H(+) antiporter 19 [Nelumbo nucifera]	0	916	0	1	2094	79	784	83.1%	71.4%
	CBV_PAM25437_c0_g1_i1	927	No hits found
	CBV_PAM25408_c0_g1_i1	706	No hits found
	CBV_PAM25439_c0_g1_i1	644	XP_006374218	214	MYB transcription factor R2R3 type family protein [Populus trichocarpa] gi|550321975|gb|ERP52015.1|MYB transcription factor R2R3 type family protein[Populus trichocarpa]	1e-06	56.6	2	516	644	156	203	77.1%	60.4%
	CBV_PAM25449_c0_g1_i1	1816	XP_010927337	489	PREDICTED: putative glycerol-3-phosphate transporter 5 [Elaeis guineensis]	0	634	2	267	1703	1	489	80.2%	70.3%
	CBV_PAM25467_c0_g1_i1	793	EYU32229	820	hypothetical protein MIMGU_mgv1a001432mg [Erythranthe guttata]	2e-26	119	2	600	791	352	415	95.3%	89.1%
	CBV_PAM25424_c0_g1_i1	1288	XP_004234750	383	PREDICTED: homogentisate solanesyltransferase, chloroplastic [Solanum lycopersicum]	9e-122	371	1	73	981	82	383	78.2%	62.7%
	CBV_PAM25455_c0_g1_i1	578	XP_002281529	424	PREDICTED: 3'-N-debenzoyl-2'-deoxytaxol N-benzoyltransferase [Vitis vinifera] gi|297744093|emb|CBI37063.3|unnamed protein product [Vitis vinifera]	1e-56	196	1	95	577	3	165	74.2%	61.3%
	CBV_PAM25451_c0_g1_i1	570	KDO68283	216	hypothetical protein CISIN_1g017205mg [Citrus sinensis]	5e-08	60.1	0	487	570	37	64	100.0%	100.0%
	CBV_PAM25465_c0_g1_i1	1008	No hits found
	CBV_PAM25465_c1_g1_i1	404	No hits found
	CBV_PAM25465_c2_g1_i1	922	No hits found
	CBV_PAM25494_c0_g1_i1	459	No hits found
	CBV_PAM25494_c1_g1_i1	528	KHG02507	532	Cytochrome P450 protein [Gossypium arboreum]	6e-09	64.3	0	1	153	278	321	74.5%	66.7%
	CBV_PAM25478_c0_g1_i1	838	No hits found
	CBV_PAM25446_c0_g1_i1	507	No hits found
	CBV_PAM25446_c1_g1_i1	1344	XP_012575064	2338	PREDICTED: LOW QUALITY PROTEIN: uncharacterized protein LOC101491528 [Cicer arietinum]	6e-161	329	0	4	663	1333	1552	83.2%	65.5%
	CBV_PAM25497_c0_g1_i1	822	XP_007017685	365	Salt tolerance 2, putative isoform 1 [Theobroma cacao] gi|508723013|gb|EOY14910.1| Salt tolerance 2, putative isoform 1 [Theobroma cacao]	2e-18	93.2	2	305	661	245	365	55.6%	44.4%
	CBV_PAM25481_c0_g1_i1	1548	XP_010264833	414	PREDICTED: WAT1-related protein At4g15540-like [Nelumbo nucifera]	1e-132	404	2	467	1504	61	407	79.0%	66.1%
	CBV_PAM25444_c0_g1_i1	1951	XP_010905319	742	PREDICTED: uncharacterized protein LOC105032551 isoform X1 [Elaeis guineensis]	5e-128	407	2	321	1940	197	713	59.3%	44.4%
	CBV_PAM25444_c0_g2_i1	1950	XP_010905319	742	PREDICTED: uncharacterized protein LOC105032551 isoform X1 [Elaeis guineensis]	2e-75	268	2	321	1427	197	541	57.1%	43.2%
	CBV_PAM25471_c0_g1_i1	599	XP_009404055	80	PREDICTED: zinc finger CCCH domain-containing protein 15 homolog [Musa acuminata subsp.malaccensis]	7e-21	93.2	2	331	570	1	80	78.8%	68.8%
	CBV_PAM25407_c0_g1_i1	3170	XP_010255018	889	PREDICTED: exocyst complex component SEC3A isoform X1 [Nelumbo nucifera]	0	1549	0	390	3056	1	888	92.9%	84.7%
	CBV_PAM25473_c0_g1_i1	2056	XP_010260990	197	PREDICTED: COP9 signalosome complex subunit 8 [Nelumbo nucifera]	3e-100	317	1	206	796	1	197	87.3%	75.1%
	CBV_PAM25459_c0_g1_i1	1083	XP_006372828	441	hypothetical protein POPTR_0017s05450g [Populus trichocarpa] gi|550319476|gb|ERP50625.1|hypothetical protein POPTR_0017s05450g [Populus trichocarpa]	1e-154	455	0	1	999	1	345	82.0%	69.0%
	CBV_PAM25405_c0_g1_i1	1799	XP_007036980	325	Purple acid phosphatase 17 isoform 2 [Theobroma cacao] gi|508774225|gb|EOY21481.1| Purple acid phosphatase 17 isoform 2 [Theobroma cacao]	7e-161	476	2	397	1326	13	325	84.7%	71.9%
	CBV_PAM25469_c0_g1_i1	641	KDO36728	221	hypothetical protein CISIN_1g027629mg [Citrus sinensis]	2e-103	310	2	3	518	51	221	94.2%	87.8%
	CBV_PAM25435_c0_g1_i1	582	KCW78483	248	hypothetical protein EUGRSUZ_D02626 [Eucalyptus grandis]	6e-22	100	1	146	349	1	69	81.2%	69.6%
	CBV_PAM25418_c0_g1_i1	545	No hits found
	CBV_PAM25418_c1_g1_i1	630	XP_008366684	1380	PREDICTED: uncharacterized protein LOC103430323 [Malus domestica]	0.0007	50.1	0	259	519	1013	1101	45.6%	33.3%
	CBV_PAM25418_c2_g1_i1	622	No hits found
	CBV_PAM25468_c0_g1_i1	1515	XP_006846273	282	PREDICTED: probable protein S-acyltransferase 16 [Amborella trichopoda] gi|548849043|gb|ERN07948.1|hypothetical protein AMTR_s00012p00248110 [Amborella trichopoda]	2e-143	426	2	273	1061	17	279	85.9%	73.4%
	CBV_PAM25487_c0_g1_i1	2757	XP_010255205	496	PREDICTED: pentatricopeptide repeat-containing protein At2g15980 [Nelumbo nucifera]	1e-169	516	2	297	1592	53	494	74.5%	56.9%
	CBV_PAM25487_c1_g1_i1	756	XP_011030442	589	PREDICTED: protein NRT1/ PTR FAMILY 5.2-like [Populus euphratica]	2e-11	73.2	1	549	755	505	573	94.2%	79.7%
	CBV_PAM25463_c0_g1_i1	932	XP_006854552	763	PREDICTED: WD repeat-containing protein 48 [Amborella trichopoda] gi|769799506|ref|XP_011627121.1|PREDICTED: WD repeat-containing protein 48 [Amborella trichopoda] gi|548858238|gb|ERN16019.1| hypothetical protein AMTR_s00030p00083820 [Amborella trichopoda]	0	538	2	3	932	12	321	91.6%	85.2%
	CBV_PAM25421_c0_g1_i1	542	XP_010266868	488	PREDICTED: probable 26S proteasome non-ATPase regulatory subunit 3 [Nelumbo nucifera] gi|720034907|ref|XP_010266869.1|PREDICTED: probable 26S proteasome non-ATPase regulatory subunit 3 [Nelumbo nucifera]	2e-69	230	2	84	542	1	152	87.6%	75.8%
	CBV_PAM25491_c0_g1_i1	723	XP_011099557	554	PREDICTED: 4-coumarate--CoA ligase-like 5 [Sesamum indicum]	1e-94	300	0	115	720	10	212	85.7%	69.5%
	CBV_PAM25438_c0_g1_i1	968	XP_002281523	788	PREDICTED: G-type lectin S-receptor-like serine/threonine-protein kinase At1g34300 [Vitis vinifera]	7e-76	259	2	126	968	21	294	64.3%	48.3%
	CBV_PAM25438_c0_g2_i1	1000	XP_008220932	799	PREDICTED: G-type lectin S-receptor-like serine/threonine-protein kinase At5g24080 [Prunus mume]	5e-155	467	2	3	995	298	616	78.9%	68.3%
	CBV_PAM25466_c0_g1_i1	1926	XP_002263195	575	PREDICTED: protein misato homolog 1 isoform X1 [Vitis vinifera] gi|731396783|ref|XP_010652644.1|PREDICTED: protein misato homolog 1 isoform X1 [Vitis vinifera] gi|731396786|ref|XP_010652645.1| PREDICTED: protein misato homolog 1 isoform X1 [Vitis vinifera] gi|731396788|ref|XP_010652646.1|PREDICTED: protein misato homolog 1 isoform X1 [Vitis vinifera] gi|731396790|ref|XP_010652647.1|PREDICTED: pro…	0	609	0	532	1926	1	466	80.3%	66.6%
	CBV_PAM25466_c0_g2_i1	652	No hits found
	CBV_PAM25462_c0_g1_i1	590	No hits found
	CBV_PAM25462_c0_g2_i1	584	No hits found
	CBV_PAM25462_c0_g3_i1	594	No hits found
	CBV_PAM25462_c0_g4_i1	576	No hits found
	CBV_PAM25462_c0_g5_i1	539	No hits found
	CBV_PAM25462_c0_g6_i1	588	No hits found
	CBV_PAM25462_c0_g7_i1	586	No hits found
	CBV_PAM25475_c0_g1_i1	604	CAN67967	1327	hypothetical protein VITISV_002799 [Vitis vinifera]	8e-05	47.8	0	55	264	871	940	51.4%	38.6%
	CBV_PAM25427_c0_g1_i1	3092	XP_011080386	357	PREDICTED: protein TIC 62, chloroplastic [Sesamum indicum]	9e-63	228	2	265	690	211	352	89.4%	78.9%
	CBV_PAM25493_c0_g1_i1	632	No hits found
	CBV_PAM25464_c0_g1_i1	707	No hits found
	CBV_PAM25420_c0_g1_i1	572	No hits found
	CBV_PAM25456_c0_g1_i1	1050	No hits found
	CBV_PAM25400_c0_g1_i1	1188	No hits found
	CBV_PAM25428_c0_g1_i1	521	KDO36480	106	hypothetical protein CISIN_1g047565mg [Citrus sinensis]	1e-18	87.4	0	1	150	41	90	84.0%	78.0%
	CBV_PAM25492_c0_g1_i1	1327	XP_010922955	331	PREDICTED: uncharacterized protein LOC105046134 [Elaeis guineensis]	7e-131	393	1	292	1173	4	293	78.5%	67.3%
	CBV_PAM25492_c1_g1_i1	439	KNA07990	833	hypothetical protein SOVF_166690 [Spinacia oleracea]	3e-32	132	1	104	379	29	116	79.3%	62.0%
	CBV_PAM25490_c0_g1_i1	575	No hits found
	CBV_PAM25474_c0_g1_i1	638	EEC75793	65	hypothetical protein OsI_12722 [Oryza sativa Indica Group]	1e-18	87	1	503	637	15	59	100.0%	93.3%
	CBV_PAM25411_c0_g1_i1	2061	XP_010252050	535	PREDICTED: transmembrane protein 87B [Nelumbo nucifera]	0	805	2	431	1942	34	535	86.7%	79.0%
	CBV_PAM25434_c0_g1_i1	1526	XP_006847599	1401	PREDICTED: type II inositol 1,4,5-trisphosphate 5-phosphatase FRA3 [Amborella trichopoda]	0	852	0	1	1518	642	1147	88.7%	78.7%
	CBV_PAM25402_c0_g1_i1	1088	XP_010261087	257	PREDICTED: sphinganine C(4)-monooxygenase 1-like [Nelumbo nucifera]	2e-154	447	1	2	715	20	257	94.5%	87.0%
	CBV_PAM25454_c0_g1_i1	443	No hits found
	CBV_PAM25454_c1_g1_i1	537	XP_007018583	165	Uncharacterized protein TCM_034766 [Theobroma cacao] gi|508723911|gb|EOY15808.1| Uncharacterized protein TCM_034766 [Theobroma cacao]	2e-08	50.1	2	3	284	2	107	48.7%	31.0%
	CBV_PAM25498_c0_g1_i1	708	No hits found
	CBV_PAM25498_c1_g1_i1	1768	XP_010249158	573	PREDICTED: protein AUXIN SIGNALING F-BOX 2-like [Nelumbo nucifera]	0	899	0	175	1767	1	531	91.0%	83.8%
	CBV_PAM25433_c0_g1_i1	794	XP_010251291	360	PREDICTED: serine/threonine-protein kinase HT1-like [Nelumbo nucifera]	1e-82	264	2	3	377	236	360	100.0%	94.4%
	CBV_PAM25485_c0_g1_i1	2871	XP_010266441	1083	PREDICTED: protein SPA1-RELATED 2-like isoform X2 [Nelumbo nucifera]	0	703	2	1664	2869	683	1083	91.0%	82.3%
	CBV_PAM25452_c0_g1_i1	929	XP_010241798	119	PREDICTED: zinc finger protein 593 [Nelumbo nucifera]	9e-67	216	2	451	813	1	118	91.7%	86.0%
	CBV_PAM25482_c0_g1_i1	1363	No hits found
	CBV_PAM25442_c0_g1_i1	1548	XP_010660659	783	PREDICTED: potassium transporter 4 [Vitis vinifera]	1e-176	529	1	2	1126	409	783	84.3%	72.3%
	CBV_PAM25442_c1_g1_i1	583	XP_009120351	587	PREDICTED: sorting nexin 2A [Brassica rapa]	0.0005	50.1	1	166	348	19	79	57.6%	47.0%
	CBV_PAM25442_c1_g2_i1	582	XP_009120351	587	PREDICTED: sorting nexin 2A [Brassica rapa]	0.0005	50.1	0	166	348	19	79	57.6%	47.0%
	CBV_PAM25406_c0_g1_i1	1980	XP_010262980	797	PREDICTED: two-component response regulator-like APRR3 isoform X1 [Nelumbo nucifera]	7e-143	448	1	123	1979	147	797	58.6%	43.5%
	CBV_PAM25410_c0_g1_i1	1078	XP_010252666	228	PREDICTED: serine/arginine-rich splicing factor RS31-like isoform X3 [Nelumbo nucifera]	4e-96	298	0	109	753	8	214	86.0%	81.4%
	CBV_PAM25461_c0_g1_i1	896	XP_010255891	483	PREDICTED: keratin, type I cytoskeletal 9 [Nelumbo nucifera]	2e-13	80.1	1	158	478	359	483	60.8%	54.4%
	CBV_PAM25409_c0_g1_i1	1027	XP_010249152	493	PREDICTED: zinc finger protein CONSTANS-LIKE 14-like [Nelumbo nucifera]	1e-67	232	2	6	1025	68	424	56.7%	39.9%
	CBV_PAM25409_c1_g1_i1	538	XP_008810490	1153	PREDICTED: MMS19 nucleotide excision repair protein homolog [Phoenix dactylifera]	2e-48	180	2	3	302	162	261	89.0%	77.0%
	CBV_PAM25448_c0_g1_i1	3312	XP_010934568	529	PREDICTED: cytochrome P450 704C1-like [Elaeis guineensis]	3e-131	422	2	1968	2924	200	518	79.8%	63.4%
	CBV_PAM25476_c0_g1_i1	3302	XP_010243361	830	PREDICTED: phosphatidylinositol-3-phosphatase myotubularin-1 [Nelumbo nucifera]	0	1236	0	178	2676	1	830	85.2%	76.8%
	CBV_PAM25486_c0_g1_i1	626	No hits found
	CBV_PAM25429_c0_g1_i1	830	XP_010939344	559	PREDICTED: probable RNA-binding protein 46 [Elaeis guineensis]	3e-76	254	1	260	829	1	189	78.0%	67.5%
	CBV_PAM25415_c0_g1_i1	418	BAS81740	134	Os02g0830100, partial [Oryza sativa Japonica Group]	3e-20	91.3	1	2	166	75	129	89.1%	78.2%
	CBV_PAM25484_c0_g1_i1	1315	XP_011003959	426	PREDICTED: phenylalanine--tRNA ligase, chloroplastic/mitochondrial [Populus euphratica]	0	681	0	1	1083	66	426	93.6%	88.4%
	CBV_PAM25488_c0_g1_i1	827	No hits found
	CBV_PAM25495_c0_g1_i1	601	XP_010251653	375	PREDICTED: uncharacterized protein LOC104593482 [Nelumbo nucifera]	1e-39	150	1	268	591	271	375	79.8%	70.6%
	CBV_PAM25447_c0_g1_i1	569	XP_010941423	426	PREDICTED: probable serine/threonine-protein kinase NAK [Elaeis guineensis]	3e-121	362	0	3	569	152	340	97.4%	89.9%
	CBV_PAM25483_c1_g1_i1	2227	XP_010940337	1306	PREDICTED: uncharacterized protein LOC105058950 [Elaeis guineensis] gi|743852248|ref|XP_010940338.1|PREDICTED: uncharacterized protein LOC105058950[Elaeis guineensis]	4e-20	107	1	16	1158	307	673	47.1%	29.3%
	CBV_PAM25483_c3_g1_i1	416	No hits found
	CBV_PAM25483_c4_g1_i1	742	No hits found
	CBV_PAM25443_c0_g1_i1	1055	No hits found
	CBV_PAM25430_c0_g1_i1	2558	XP_010270289	790	PREDICTED: ubinuclein-1-like isoform X4 [Nelumbo nucifera]	0	659	1	563	2557	112	790	73.8%	59.0%
	CBV_PAM25426_c0_g1_i1	1203	XP_010928410	357	PREDICTED: ubiquinol oxidase 4, chloroplastic/chromoplastic isoform X1 [Elaeis guineensis]	2e-171	496	1	177	1058	56	357	85.4%	78.5%
	CBV_PAM25426_c1_g1_i1	1153	XP_008785076	437	PREDICTED: putative aconitate hydratase, cytoplasmic [Phoenix dactylifera]	5e-127	385	2	537	1151	233	437	96.1%	88.3%
	CBV_PAM25412_c0_g1_i1	2027	XP_010243485	541	PREDICTED: alternative NAD(P)H-ubiquinone oxidoreductase C1, chloroplastic/mitochondrial isoform X2 [Nelumbo nucifera]	0	821	2	42	1664	1	541	85.3%	74.1%
	CBV_PAM25412_c1_g1_i1	752	No hits found
	CBV_PAM25450_c0_g1_i1	809	XP_008658641	245	PREDICTED: LOC100283057 isoform X1 [Zea mays] gi|223942649|gb|ACN25408.1| unknown [Zea mays]gi|413953612|gb|AFW86261.1| hypothetical protein ZEAMMB73_087512[Zea mays]	2e-06	57.4	0	3	89	175	203	93.1%	93.1%
	CBV_PAM25450_c1_g1_i1	458	No hits found
	CBV_PAM25477_c0_g1_i1	1475	XP_010266657	590	PREDICTED: asparagine synthetase [glutamine-hydrolyzing] 2 [Nelumbo nucifera] gi|720034185|ref|XP_010266658.1|PREDICTED: asparagine synthetase [glutamine-hydrolyzing]2 [Nelumbo nucifera] gi|720034189|ref|XP_010266659.1|PREDICTED: asparagine synthetase [glutamine-hydrolyzing]2 [Nelumbo nucifera]	0	646	0	1	1140	209	590	91.9%	83.8%
	CBV_PAM25441_c0_g1_i1	1446	No hits found
	CBV_PAM25441_c1_g1_i1	648	No hits found
	CBV_PAM25431_c0_g1_i1	1701	KDP23429	516	hypothetical protein JCGZ_23262 [Jatropha curcas]	6e-136	417	1	873	1700	240	516	87.7%	79.4%
	CBV_PAM25472_c0_g1_i1	2595	XP_010909766	555	PREDICTED: uncharacterized protein LOC105035770 [Elaeis guineensis]	0	701	1	314	1951	1	554	83.5%	72.1%
	CBV_PAM25470_c0_g1_i1	779	XP_010244077	156	PREDICTED: uncharacterized protein LOC104587988 [Nelumbo nucifera]	3e-36	137	1	218	634	6	155	62.1%	52.9%
	CBV_PAM25470_c0_g2_i1	775	XP_010244077	156	PREDICTED: uncharacterized protein LOC104587988 [Nelumbo nucifera]	5e-36	137	0	218	634	6	155	62.1%	52.9%
	CBV_PAM25470_c0_g3_i1	773	XP_010244077	156	PREDICTED: uncharacterized protein LOC104587988 [Nelumbo nucifera]	3e-36	137	1	218	634	6	155	62.1%	52.9%
	CBV_PAM25470_c0_g4_i1	777	XP_010244077	156	PREDICTED: uncharacterized protein LOC104587988 [Nelumbo nucifera]	3e-36	137	2	218	634	6	155	62.1%	52.9%
	CBV_PAM25496_c0_g1_i1	1112	No hits found
	CBV_PAM25479_c0_g1_i1	880	CAN71581	503	hypothetical protein VITISV_003231 [Vitis vinifera]	8e-44	167	1	14	682	282	500	63.2%	45.7%
	CBV_PAM25457_c0_g1_i1	1223	No hits found
	CBV_PAM25422_c0_g1_i1	1200	XP_010263506	524	PREDICTED: probable serine/threonine-protein kinase At1g01540 [Nelumbo nucifera]	3e-129	395	1	329	1198	1	297	84.3%	72.9%
	CBV_PAM25422_c0_g2_i1	1196	XP_010263506	524	PREDICTED: probable serine/threonine-protein kinase At1g01540 [Nelumbo nucifera]	2e-129	395	0	325	1194	1	297	84.3%	72.9%
	CBV_PAM25422_c0_g3_i1	1202	XP_010263506	524	PREDICTED: probable serine/threonine-protein kinase At1g01540 [Nelumbo nucifera]	3e-129	395	0	331	1200	1	297	84.3%	72.9%
	CBV_PAM25422_c0_g4_i1	1198	XP_010263506	524	PREDICTED: probable serine/threonine-protein kinase At1g01540 [Nelumbo nucifera]	2e-129	395	2	327	1196	1	297	84.3%	72.9%
	CBV_PAM25422_c0_g5_i1	1138	XP_010263506	524	PREDICTED: probable serine/threonine-protein kinase At1g01540 [Nelumbo nucifera]	1e-129	395	2	267	1136	1	297	84.3%	72.9%
	CBV_PAM25419_c0_g1_i1	1397	KDO38178	455	hypothetical protein CISIN_1g046720mg [Citrus sinensis]	8e-115	357	2	201	1397	15	407	60.1%	45.9%
	CBV_PAM25425_c0_g1_i1	437	No hits found
	CBV_PAM25425_c1_g1_i1	1884	XP_010275413	362	PREDICTED: nudix hydrolase 8-like [Nelumbo nucifera]	9e-148	444	1	261	1199	47	359	82.7%	72.8%
	CBV_PAM25403_c0_g1_i1	434	CAN71164	1303	hypothetical protein VITISV_031057 [Vitis vinifera]	5e-42	160	2	1	429	962	1105	73.6%	57.6%
	CBV_PAM25460_c0_g1_i1	1352	XP_010248880	687	PREDICTED: uncharacterized protein LOC104591644 [Nelumbo nucifera]	0	647	0	3	1151	60	441	87.7%	79.9%
	CBV_PAM25417_c0_g1_i1	2258	XP_010263119	570	PREDICTED: D-lactate dehydrogenase [cytochrome], mitochondrial isoform X2 [Nelumbo nucifera]	0	914	1	122	1759	20	570	88.4%	79.0%
	CBV_PAM25417_c1_g1_i1	1338	XP_010278216	426	PREDICTED: uncharacterized protein LOC104612486 [Nelumbo nucifera] gi|719972686|ref|XP_010278225.1|PREDICTED: uncharacterized protein LOC104612486[Nelumbo nucifera] gi|719972689|ref|XP_010278230.1| PREDICTED:uncharacterized protein LOC104612486 [Nelumbo nucifera]	2e-108	339	1	6	1097	1	381	66.4%	50.3%
	CBV_PAM25432_c0_g1_i1	836	No hits found
	CBV_PAM42519_c0_g1_i1	527	No hits found
	CBV_PAM42550_c1_g1_i1	1260	No hits found
	CBV_PAM42576_c0_g1_i1	495	XP_009802370	876	PREDICTED: aminopeptidase M1 [Nicotiana sylvestris]	0.0001	51.2	0	409	495	1	29	86.2%	72.4%
	CBV_PAM42524_c0_g1_i1	584	No hits found
	CBV_PAM42571_c0_g1_i1	770	XP_008798775	1757	PREDICTED: LOW QUALITY PROTEIN: uncharacterized protein LOC103713573 [Phoenix dactylifera]	2e-51	192	0	1	582	1027	1219	71.1%	52.6%
	CBV_PAM42536_c0_g1_i1	665	No hits found
	CBV_PAM42558_c0_g1_i1	737	XP_008793723	742	PREDICTED: protein-tyrosine-phosphatase MKP1-like [Phoenix dactylifera]	7e-05	53.9	0	1	135	690	734	68.9%	46.7%
	CBV_PAM42542_c0_g1_i1	843	XP_011041943	801	PREDICTED: probable methionine--tRNA ligase [Populus euphratica] gi|743897312|ref|XP_011041944.1|PREDICTED: probable methionine--tRNA ligase [Populus euphratica]	7e-27	121	1	668	841	5	62	93.1%	91.4%
	CBV_PAM42566_c0_g1_i1	550	No hits found
	CBV_PAM42515_c0_g1_i1	743	No hits found
	CBV_PAM42585_c0_g1_i1	722	XP_006843404	139	PREDICTED: uncharacterized protein LOC18433247 isoform X2 [Amborella trichopoda] gi|548845771|gb|ERN05079.1|hypothetical protein AMTR_s00053p00127260[Amborella trichopoda]	7e-06	53.9	1	2	88	6	34	93.1%	79.3%
	CBV_PAM42586_c0_g1_i1	563	XP_009595914	563	PREDICTED: uncharacterized protein LOC104092110 isoform X4 [Nicotiana tomentosiformis]	7e-13	64.3	0	100	318	411	483	50.7%	41.1%
	CBV_PAM42556_c0_g1_i1	546	BAO66181	473	hypothetical protein [Delphinium grandiflorum]	3e-50	179	0	1	546	27	207	71.4%	56.6%
	CBV_PAM42556_c1_g1_i1	479	CAN65248	1384	hypothetical protein VITISV_024218 [Vitis vinifera]	9e-22	102	0	15	479	956	1114	52.2%	35.8%
	CBV_PAM42556_c2_g1_i1	886	ABD28670	642	RNA-directed DNA polymerase (Reverse transcriptase) [Medicago truncatula]	1e-23	72.8	2	204	632	359	502	54.5%	36.6%
	CBV_PAM42507_c0_g1_i1	676	KGN56312	114	hypothetical protein Csa_3G114520 [Cucumis sativus]	2e-10	66.2	0	568	666	82	114	93.9%	87.9%
	CBV_PAM42539_c0_g1_i1	602	No hits found
	CBV_PAM42595_c0_g1_i1	573	XP_010254149	851	PREDICTED: heat shock 70 kDa protein 15-like [Nelumbo nucifera] gi|719994349|ref|XP_010254150.1|PREDICTED: heat shock 70 kDa protein 15-like [Nelumbo nucifera] gi|719994352|ref|XP_010254151.1| PREDICTED: heat shock 70 kDa protein 15-like [Nelumbo nucifera]	2e-113	354	0	1	573	125	314	93.7%	88.0%
	CBV_PAM42546_c0_g1_i1	869	XP_008791065	752	PREDICTED: pentatricopeptide repeat-containing protein At5g16860-like [Phoenix dactylifera]	2e-114	359	1	5	715	514	750	84.8%	70.0%
	CBV_PAM42584_c0_g1_i1	1239	No hits found
	CBV_PAM42549_c0_g1_i1	563	No hits found
	CBV_PAM42587_c0_g1_i1	1167	No hits found
	CBV_PAM42589_c0_g1_i1	1453	CAN74430	2471	hypothetical protein VITISV_010987 [Vitis vinifera]	1e-09	71.6	2	336	1055	1362	1605	45.7%	30.3%
	CBV_PAM42512_c0_g1_i1	774	XP_010243989	444	PREDICTED: probable pectate lyase 8 [Nelumbo nucifera]	5e-68	228	0	379	774	313	444	98.5%	93.2%
	CBV_PAM42574_c0_g1_i1	668	XP_010255598	153	PREDICTED: histone deacetylase complex subunit SAP18 [Nelumbo nucifera]	2e-09	63.9	0	3	98	119	150	90.6%	90.6%
	CBV_PAM42563_c0_g1_i1	698	No hits found
	CBV_PAM42563_c1_g1_i1	745	No hits found
	CBV_PAM42521_c0_g1_i1	761	No hits found
	CBV_PAM42533_c0_g1_i1	1137	No hits found
	CBV_PAM42508_c0_g1_i1	812	No hits found
	CBV_PAM42545_c0_g1_i1	503	No hits found
	CBV_PAM42506_c0_g1_i1	523	No hits found
	CBV_PAM42588_c0_g1_i1	542	No hits found
	CBV_PAM42588_c1_g1_i1	778	No hits found
	CBV_PAM42526_c0_g1_i1	879	XP_008391117	517	PREDICTED: BRCA1-associated protein [Malus domestica]	5e-27	119	0	1	273	387	477	83.5%	64.8%
	CBV_PAM42530_c0_g1_i1	590	XP_008242120	778	PREDICTED: protein FAR1-RELATED SEQUENCE 5-like [Prunus mume]	5e-13	77.8	2	15	326	116	216	60.4%	36.8%
	CBV_PAM42579_c0_g1_i1	648	XP_010255588	506	PREDICTED: lysophospholipid acyltransferase LPEAT2 isoform X3 [Nelumbo nucifera]	4e-44	165	0	1	438	8	171	72.0%	54.9%
	CBV_PAM42592_c0_g1_i1	1402	No hits found
	CBV_PAM42592_c0_g2_i1	795	No hits found
	CBV_PAM42548_c0_g1_i1	702	No hits found
	CBV_PAM42551_c0_g1_i1	410	XP_010267615	312	PREDICTED: E3 ubiquitin-protein ligase SINAT5-like [Nelumbo nucifera]	5e-90	276	1	2	409	90	225	96.3%	94.1%
	CBV_PAM42551_c1_g1_i1	630	BAJ86641	314	predicted protein, partial [Hordeum vulgare subsp. vulgare]	7e-07	58.5	0	1	87	224	252	100.0%	93.1%
	CBV_PAM42554_c0_g1_i1	857	No hits found
	CBV_PAM42572_c0_g1_i1	630	No hits found
	CBV_PAM42567_c0_g1_i1	631	No hits found
	CBV_PAM42544_c0_g1_i1	850	No hits found
	CBV_PAM42531_c0_g1_i1	866	XP_010263705	265	PREDICTED: uncharacterized protein LOC104601898 [Nelumbo nucifera]	4e-13	77	0	400	777	136	261	52.4%	30.2%
	CBV_PAM42570_c1_g1_i1	569	No hits found
	CBV_PAM42505_c0_g1_i1	665	No hits found
	CBV_PAM42518_c0_g1_i1	2043	No hits found
	CBV_PAM42547_c0_g1_i1	655	XP_009760088	589	PREDICTED: uncharacterized protein LOC104212502 [Nicotiana sylvestris]	4e-09	65.9	2	228	533	382	483	55.9%	33.3%
	CBV_PAM42569_c0_g1_i1	951	No hits found
	CBV_PAM42529_c0_g1_i1	939	XP_010649109	590	PREDICTED: phosphatidylinositol/phosphatidylcholine transfer protein SFH12-like isoform X2 [Vitis vinifera]	2e-82	272	0	46	939	294	590	65.8%	48.4%
	CBV_PAM42537_c0_g1_i1	570	No hits found
	CBV_PAM42537_c0_g2_i1	570	No hits found
	CBV_PAM42561_c0_g1_i1	810	XP_008228040	1047	PREDICTED: uncharacterized protein LOC103327479 [Prunus mume]	5e-37	150	1	9	404	574	702	68.2%	59.8%
	CBV_PAM42557_c0_g1_i1	634	XP_010655609	592	PREDICTED: transcription factor GTE9 isoform X3 [Vitis vinifera]	4e-24	110	0	5	205	67	133	80.6%	74.6%
	CBV_PAM42580_c0_g1_i1	537	No hits found
	CBV_PAM42552_c0_g1_i1	1423	XP_010264006	421	PREDICTED: probable serine incorporator isoform X1 [Nelumbo nucifera] gi|720025615|ref|XP_010264007.1|PREDICTED: probable serine incorporator isoform X1 [Nelumbo nucifera] gi|720025618|ref|XP_010264008.1| PREDICTED:probable serine incorporator isoform X1 [Nelumbo nucifera]gi|720025621|ref|XP_010264009.1| PREDICTED: probable serine incorporator isoform X1 [Nelumbo nucifera]	0	619	0	122	1261	38	416	87.4%	75.8%
	CBV_PAM42552_c0_g2_i1	1427	XP_010264006	421	PREDICTED: probable serine incorporator isoform X1 [Nelumbo nucifera] gi|720025615|ref|XP_010264007.1|PREDICTED: probable serine incorporator isoform X1 [Nelumbo nucifera] gi|720025618|ref|XP_010264008.1| PREDICTED:probable serine incorporator isoform X1 [Nelumbo nucifera]gi|720025621|ref|XP_010264009.1| PREDICTED: probable serine incorporator isoform X1 [Nelumbo nucifera]	0	619	1	122	1261	38	416	87.4%	75.8%
	CBV_PAM42534_c0_g1_i1	764	No hits found
	CBV_PAM42504_c0_g1_i1	620	XP_012465936	413	PREDICTED: metal tolerance protein 9-like [Gossypium raimondii] gi|763814583|gb|KJB81435.1|hypothetical protein B456_013G145800 [Gossypium raimondii]	4e-66	221	1	80	619	10	190	78.5%	65.7%
	CBV_PAM42540_c0_g1_i1	1383	XP_008466952	195	PREDICTED: zeaxanthin epoxidase, chloroplastic-like, partial [Cucumis melo]	2e-78	254	0	622	1125	26	195	83.5%	70.0%
	CBV_PAM42540_c1_g1_i1	463	No hits found
	CBV_PAM42562_c0_g1_i1	718	No hits found
	CBV_PAM42577_c0_g1_i1	859	No hits found
	CBV_PAM42599_c0_g1_i1	619	No hits found
	CBV_PAM42502_c0_g1_i1	812	No hits found
	CBV_PAM42503_c0_g1_i1	1208	CDP14670	76	unnamed protein product [Coffea canephora]	2e-05	53.1	2	1138	1206	20	42	100.0%	100.0%
	CBV_PAM42528_c0_g1_i1	657	No hits found
	CBV_PAM42591_c0_g1_i1	722	XP_006853729	383	PREDICTED: probable pectinesterase 53 [Amborella trichopoda]	2e-61	209	1	404	721	277	382	96.2%	91.5%
	CBV_PAM42510_c0_g1_i1	785	XP_010664541	921	PREDICTED: pentatricopeptide repeat-containing protein At3g24000, mitochondrial-like [Vitis vinifera] gi|302142249|emb|CBI19452.3| unnamed protein product[Vitis vinifera]	1e-34	143	1	5	361	227	344	80.7%	56.3%
	CBV_PAM42511_c0_g1_i1	543	No hits found
	CBV_PAM42513_c0_g1_i1	678	No hits found
	CBV_PAM42514_c0_g1_i1	566	XP_010254993	556	PREDICTED: probable E3 ubiquitin-protein ligase ARI2 isoform X4 [Nelumbo nucifera]	9e-122	367	1	2	565	126	313	95.2%	88.3%
	CBV_PAM42535_c0_g1_i1	886	No hits found
	CBV_PAM42501_c0_g1_i1	734	No hits found
	CBV_PAM42501_c1_g1_i1	1034	XP_010661393	584	PREDICTED: pentatricopeptide repeat-containing protein At2g44880 [Vitis vinifera]	7e-69	238	1	2	529	395	570	83.5%	67.0%
	CBV_PAM42578_c0_g1_i1	648	No hits found
	CBV_PAM42578_c1_g1_i1	463	No hits found
	CBV_PAM42555_c0_g1_i1	794	No hits found
	CBV_PAM42590_c0_g1_i1	788	XP_008806405	189	PREDICTED: ribonuclease UK114 [Phoenix dactylifera]	1e-05	54.7	0	1	81	92	118	100.0%	92.6%
	CBV_PAM42593_c0_g1_i1	611	XP_010257249	616	PREDICTED: putative pentatricopeptide repeat-containing protein At5g52630 [Nelumbo nucifera]	4e-99	311	1	5	559	432	616	88.1%	75.7%
	CBV_PAM42509_c0_g1_i1	1748	No hits found
	CBV_PAM42581_c0_g1_i1	1036	EMS49379	882	Retrovirus-related Pol polyprotein LINE-1 [Triticum urartu]	1e-09	70.5	1	889	1029	361	407	80.9%	55.3%
	CBV_PAM42565_c0_g1_i1	1900	XP_010269529	459	PREDICTED: tafazzin [Nelumbo nucifera]	0	639	1	319	1674	6	456	82.6%	71.4%
	CBV_PAM42532_c0_g1_i1	432	XP_009347168	896	PREDICTED: putative pentatricopeptide repeat-containing protein At1g69350, mitochondrial[Pyrus x bretschneideri]	1e-63	219	2	12	431	440	579	84.3%	72.9%
	CBV_PAM42532_c1_g1_i1	518	XP_010916776	715	PREDICTED: pentatricopeptide repeat-containing protein At3g16610-like [Elaeis guineensis]	9e-76	251	0	4	516	351	521	83.6%	67.8%
	CBV_PAM54846_c0_g1_i1	868	XP_009799305	193	PREDICTED: non-specific lipid transfer protein GPI-anchored 2-like [Nicotiana sylvestris]	7e-35	135	1	313	699	26	155	72.3%	53.1%
	CBV_PAM54835_c0_g1_i1	739	XP_010905645	1421	PREDICTED: LOW QUALITY PROTEIN: uncharacterized protein LOC105032780 [Elaeis guineensis]	1e-05	56.2	1	1	75	1359	1383	100.0%	92.0%
	CBV_PAM54819_c0_g1_i1	792	YP_009171965	184	ATP synthase CF0 subunit I (chloroplast) [Machilus yunnanensis] gi|929982308|gb|ALF35670.1|ATP synthase CF0 subunit I (chloroplast) [Machilus yunnanensis]	6e-82	256	1	386	772	56	184	99.2%	99.2%
	CBV_PAM54819_c1_g1_i1	520	No hits found
	CBV_PAM54819_c2_g1_i1	764	No hits found
	CBV_PAM54887_c0_g1_i1	854	No hits found
	CBV_PAM54844_c0_g1_i1	489	No hits found
	CBV_PAM54898_c0_g1_i1	501	No hits found
	CBV_PAM54839_c0_g1_i1	779	ACG31604	109	60S acidic ribosomal protein P1 [Zea mays]	4e-24	104	1	329	529	1	67	89.6%	71.6%
	CBV_PAM54838_c0_g1_i1	569	No hits found
	CBV_PAM54833_c0_g1_i1	1671	XP_008800923	495	PREDICTED: MATE efflux family protein 5-like [Phoenix dactylifera]	0	600	2	206	1579	34	493	82.6%	67.2%
	CBV_PAM54841_c0_g1_i1	1009	XP_010252554	560	PREDICTED: uncharacterized protein LOC104594108 [Nelumbo nucifera] gi|719989144|ref|XP_010252555.1|PREDICTED: uncharacterized protein LOC104594108[Nelumbo nucifera] gi|719989147|ref|XP_010252556.1| PREDICTED:uncharacterized protein LOC104594108 [Nelumbo nucifera] gi|719989150|ref|XP_010252557.1|PREDICTED: uncharacterized protein LOC104594108 [Nelumbo nucifera] gi|719989154|ref|XP_010252558.1|PRED…	4e-166	487	2	3	896	270	560	86.9%	76.8%
	CBV_PAM54863_c0_g1_i1	1015	XP_010250414	459	PREDICTED: UPF0481 protein At3g47200-like [Nelumbo nucifera]	7e-50	184	2	3	1013	117	449	53.0%	35.3%
	CBV_PAM54894_c0_g1_i1	830	XP_010257236	939	PREDICTED: pentatricopeptide repeat-containing protein At3g12770-like [Nelumbo nucifera]gi|720004169|ref|XP_010257237.1| PREDICTED: pentatricopeptide repeat-containing protein At3g12770-like [Nelumbo nucifera]gi|720004172|ref|XP_010257238.1| PREDICTED: pentatricopeptide repeat-containing protein At3g12770-like [Nelumbo nucifera]	2e-41	163	1	554	829	848	939	85.9%	81.5%
	CBV_PAM54804_c0_g1_i1	490	EYU38533	191	hypothetical protein MIMGU_mgv1a0110002mg, partial [Erythranthe guttata]	3e-45	158	2	6	290	94	188	88.4%	72.6%
	CBV_PAM54804_c1_g1_i1	1328	XP_010268128	1250	PREDICTED: probable serine/threonine-protein kinase GCN2 [Nelumbo nucifera] gi|720038892|ref|XP_010268129.1|PREDICTED: probable serine/threonine-protein kinase GCN2 [Nelumbo nucifera] gi|720038895|ref|XP_010268130.1|PREDICTED: probable serine/threonine-protein kinase GCN2 [Nelumbo nucifera] gi|720038898|ref|XP_010268131.1| PREDICTED:probable serine/threonine-protein kinase GCN2 [Nelumbo nucifera]	1e-59	222	0	213	1013	19	263	64.4%	52.4%
	CBV_PAM54851_c0_g1_i1	832	No hits found
	CBV_PAM54845_c0_g1_i1	1244	No hits found
	CBV_PAM54818_c0_g1_i1	939	No hits found
	CBV_PAM54897_c0_g1_i1	1359	No hits found
	CBV_PAM54890_c0_g1_i1	599	No hits found
	CBV_PAM54885_c0_g1_i1	725	XP_009386293	148	PREDICTED: 50S ribosomal protein L34, chloroplastic [Musa acuminata subsp. malaccensis]	3e-26	110	0	325	546	70	143	85.1%	75.7%
	CBV_PAM54803_c0_g1_i1	1068	KDO76617	641	hypothetical protein CISIN_1g0021441mg [Citrus sinensis]	5e-59	213	0	166	981	357	640	62.2%	44.6%
	CBV_PAM54870_c0_g1_i1	715	XP_010257970	549	PREDICTED: squamosa promoter-binding-like protein 13A isoform X2 [Nelumbo nucifera]	2e-69	234	1	25	714	185	430	65.4%	50.4%
	CBV_PAM54881_c0_g1_i1	2037	XP_010243863	716	PREDICTED: uncharacterized protein LOC104587826 [Nelumbo nucifera]	0	838	2	18	1664	167	716	82.9%	75.6%
	CBV_PAM54847_c0_g1_i1	1029	XP_010255767	363	PREDICTED: uncharacterized protein LOC104596363 [Nelumbo nucifera]	7e-44	166	2	125	454	1	109	85.5%	73.6%
	CBV_PAM54827_c0_g1_i1	577	No hits found
	CBV_PAM54876_c0_g1_i1	1018	No hits found
	CBV_PAM54876_c1_g1_i1	507	No hits found
	CBV_PAM54884_c0_g1_i1	1073	No hits found
	CBV_PAM54853_c0_g1_i1	1166	XP_010244418	336	PREDICTED: probable carboxylesterase 15 [Nelumbo nucifera]	1e-134	401	1	2	979	9	333	81.6%	61.7%
	CBV_PAM54824_c0_g1_i1	674	XP_010275292	612	PREDICTED: protein NRT1/ PTR FAMILY 7.3-like [Nelumbo nucifera]	2e-117	360	0	1	672	221	444	87.1%	75.6%
	CBV_PAM54880_c0_g1_i1	1526	No hits found
	CBV_PAM54826_c0_g1_i1	1197	No hits found
	CBV_PAM54801_c0_g1_i1	859	XP_010921798	336	PREDICTED: ingression protein fic1-like [Elaeis guineensis]	3e-52	185	2	282	695	1	136	81.3%	63.3%
	CBV_PAM54801_c1_g1_i1	549	No hits found
	CBV_PAM54837_c0_g1_i1	711	No hits found
	CBV_PAM54837_c1_g1_i1	584	No hits found
	CBV_PAM54831_c0_g1_i1	951	XP_008789195	197	PREDICTED: uncharacterized protein LOC103706761 isoform X2 [Phoenix dactylifera]	1e-55	191	2	3	299	99	197	99.0%	90.9%
	CBV_PAM54864_c0_g1_i1	654	XP_012451040	533	PREDICTED: polyol transporter 5-like isoform X1 [Gossypium raimondii] gi|763744877|gb|KJB12316.1|hypothetical protein B456_002G011500 [Gossypium raimondii]	9e-36	142	1	293	652	11	127	79.2%	67.5%
	CBV_PAM54808_c0_g1_i1	1162	XP_012438115	1025	PREDICTED: uncharacterized protein LOC105764155 isoform X3 [Gossypium raimondii]	2e-125	398	0	2	979	15	341	77.2%	60.5%
	CBV_PAM54854_c0_g1_i1	970	No hits found
	CBV_PAM54873_c0_g1_i1	1183	No hits found
	CBV_PAM54856_c0_g1_i1	905	XP_010275686	630	PREDICTED: scarecrow-like protein 8 [Nelumbo nucifera]	5e-74	250	2	27	905	211	501	68.5%	53.0%
	CBV_PAM54888_c0_g1_i1	1032	XP_010269494	123	PREDICTED: protein RALF-like 34 [Nelumbo nucifera]	4e-32	127	0	403	768	1	119	65.9%	57.7%
	CBV_PAM54882_c0_g1_i1	704	No hits found
	CBV_PAM54840_c0_g1_i1	1006	XP_007047718	533	Uncharacterized protein TCM_000935 [Theobroma cacao] gi|508699979|gb|EOX91875.1| Uncharacterized protein TCM_000935 [Theobroma cacao]	7e-12	76.3	1	161	895	213	461	46.3%	28.6%
	CBV_PAM54852_c0_g1_i1	547	XP_002533624	370	kinase, putative [Ricinus communis] gi|223526482|gb|EEF28753.1| kinase, putative [Ricinus communis]	7e-32	128	1	2	220	298	370	93.2%	83.6%
	CBV_PAM54852_c1_g1_i1	785	No hits found
	CBV_PAM54852_c2_g1_i1	647	No hits found
	CBV_PAM54871_c0_g1_i1	2407	XP_009594501	311	PREDICTED: uncharacterized protein LOC104090981 [Nicotiana tomentosiformis]	2e-14	85.5	1	1063	1605	110	291	48.6%	29.0%
	CBV_PAM54891_c0_g1_i1	611	ADP89908	500	polyphenol oxidase [Nelumbo nucifera]	1e-23	107	2	255	596	12	122	69.3%	55.3%
	CBV_PAM54816_c0_g1_i1	1310	XP_010938979	466	PREDICTED: uncharacterized protein LOC105057948 [Elaeis guineensis] gi|743846970|ref|XP_010938981.1|PREDICTED: uncharacterized protein LOC105057948[Elaeis guineensis] gi|743846974|ref|XP_010938982.1| PREDICTED:uncharacterized protein LOC105057948 [Elaeis guineensis]gi|743846978|ref|XP_010938983.1| PREDICTED: uncharacterized protein LOC105057948 [Elaeis guineensis]	2e-156	464	0	385	1308	10	318	87.1%	73.2%
	CBV_PAM54879_c0_g1_i1	1030	CAN68802	1397	hypothetical protein VITISV_008809 [Vitis vinifera]	4e-17	81.6	1	418	564	1108	1156	89.8%	73.5%
	CBV_PAM54862_c0_g1_i1	591	No hits found
	CBV_PAM54805_c0_g1_i1	638	XP_010254620	738	PREDICTED: oligopeptide transporter 4-like [Nelumbo nucifera]	1e-118	366	0	3	638	163	374	90.6%	80.7%
	CBV_PAM54807_c0_g1_i1	1292	XP_010929457	624	PREDICTED: protein NSP-INTERACTING KINASE 1-like [Elaeis guineensis]	0	638	0	9	1292	39	467	87.9%	78.8%
	CBV_PAM54820_c0_g1_i1	850	XP_010246178	275	PREDICTED: heat stress transcription factor B-4b-like [Nelumbo nucifera]	2e-106	322	0	1	702	40	274	80.0%	69.8%
	CBV_PAM54820_c0_g2_i1	849	XP_010246178	275	PREDICTED: heat stress transcription factor B-4b-like [Nelumbo nucifera]	2e-106	322	0	1	702	40	274	80.0%	69.8%
	CBV_PAM54814_c0_g1_i1	525	No hits found
	CBV_PAM54810_c0_g1_i1	504	XP_010663674	906	PREDICTED: serine/threonine-protein kinase EDR1 isoform X6 [Vitis vinifera]	4e-50	183	0	1	504	451	607	68.0%	62.1%
	CBV_PAM54843_c0_g1_i1	611	KNA06939	1017	hypothetical protein SOVF_176470 [Spinacia oleracea]	2e-67	233	1	5	517	816	986	83.6%	68.4%
	CBV_PAM54872_c0_g1_i1	865	No hits found
	CBV_PAM54860_c0_g1_i1	463	No hits found
	CBV_PAM54899_c0_g1_i1	603	XP_010650459	116	PREDICTED: mitochondrial import inner membrane translocase subunit Tim16 isoform X1 [Vitis vinifera]	2e-29	117	0	403	600	1	66	97.0%	84.8%
	CBV_PAM54899_c1_g1_i1	699	XP_010650459	116	PREDICTED: mitochondrial import inner membrane translocase subunit Tim16 isoform X1 [Vitis vinifera]	1e-63	206	0	280	627	1	116	92.2%	83.6%
	CBV_PAM54866_c0_g1_i1	1269	XP_010245064	599	PREDICTED: auxin response factor 17-like [Nelumbo nucifera]	2e-92	302	0	7	933	282	594	71.1%	55.2%
	CBV_PAM54817_c0_g1_i1	1781	No hits found
	CBV_PAM54869_c0_g1_i1	1022	XP_006576701	105	PREDICTED: 60S ribosomal protein L37a-like isoform X2 [Glycine max]	0.0002	50.4	2	927	1022	4	36	84.8%	78.8%
	CBV_PAM54822_c0_g1_i1	657	XP_010937610	631	PREDICTED: factor of DNA methylation 1-like [Elaeis guineensis]	1e-40	156	0	4	417	16	151	72.1%	52.9%
	CBV_PAM54861_c0_g1_i1	515	No hits found
	CBV_PAM54895_c0_g1_i1	840	No hits found
	CBV_PAM54878_c0_g1_i1	1811	KDO61284	1172	hypothetical protein CISIN_1g000657mg [Citrus sinensis]	0	788	1	164	1798	252	796	85.9%	73.0%
	CBV_PAM54806_c0_g1_i1	580	KHN07515	273	LOB domain-containing protein 41 [Glycine soja]	3e-27	115	0	2	157	1	52	100.0%	98.1%
	CBV_PAM54859_c0_g1_i1	642	No hits found
	CBV_PAM54823_c0_g1_i1	769	No hits found
	CBV_PAM54830_c0_g1_i1	542	AEQ94137	211	putative glucose-6-phosphate dehydrogenase [Elaeis guineensis]	2e-42	152	0	279	542	124	211	89.8%	84.1%
	CBV_PAM54834_c0_g1_i1	1169	XP_009594501	311	PREDICTED: uncharacterized protein LOC104090981 [Nicotiana tomentosiformis]	1e-16	89.4	2	321	872	121	305	50.5%	30.1%
	CBV_PAM54834_c1_g1_i1	690	No hits found
	CBV_PAM54842_c0_g1_i1	901	XP_010263477	1115	PREDICTED: probable E3 ubiquitin ligase SUD1 isoform X2 [Nelumbo nucifera]	1e-133	418	1	1	843	293	575	84.5%	71.4%
	CBV_PAM54800_c0_g1_i1	1079	No hits found
	CBV_PAM54815_c0_g1_i1	808	No hits found
	CBV_PAM54893_c0_g1_i1	457	No hits found
	CBV_PAM54893_c1_g1_i1	753	XP_008779530	1140	PREDICTED: uncharacterized protein LOC103699270, partial [Phoenix dactylifera]	8e-24	111	2	12	314	742	845	67.3%	58.7%
	CBV_PAM54850_c0_g1_i1	955	XP_006851911	818	PREDICTED: endoplasmin homolog [Amborella trichopoda] gi|548855494|gb|ERN13378.1| hypothetical protein AMTR_s00041p00161550 [Amborella trichopoda]	8e-34	142	1	176	895	20	278	56.1%	41.7%
	CBV_PAM54855_c0_g1_i1	746	No hits found
	CBV_PAM54883_c0_g1_i1	1142	No hits found
	CBV_PAM54883_c0_g2_i1	1112	No hits found
	CBV_PAM54883_c1_g1_i1	809	No hits found
	CBV_PAM54836_c0_g1_i1	641	No hits found
	CBV_PAM54848_c0_g1_i1	746	KMZ62721	348	RNA-binding protein 39 [Zostera marina]	1e-12	75.9	2	1	120	294	333	90.0%	82.5%
	CBV_PAM54802_c0_g1_i1	606	No hits found
	CBV_PAM54828_c0_g1_i1	774	No hits found
	CBV_PAM54875_c0_g1_i1	812	No hits found
	CBV_PAM54867_c0_g1_i1	558	XP_011023456	1154	PREDICTED: phospholipase D beta 2-like isoform X1 [Populus euphratica]	2e-08	63.5	1	2	109	1030	1065	83.3%	75.0%
	CBV_PAM54812_c0_g1_i1	1213	ABA54917	331	flavonol synthase [Camellia sinensis]	2e-157	459	0	82	1071	2	331	83.3%	69.1%
	CBV_PAM54874_c0_g1_i1	1510	No hits found
	CBV_PAM54813_c0_g1_i1	498	XP_007022874	848	Homeobox-leucine zipper family protein / lipid-binding START domain-containing protein isoform 5 [Theobroma cacao] gi|508778240|gb|EOY25496.1| Homeobox-leucine zipper family protein / lipid-binding START domain-containing protein isoform 5 [Theobroma cacao]	6e-31	129	0	172	378	1	71	91.5%	84.5%
	CBV_PAM54813_c1_g1_i1	418	XP_006387741	84	hypothetical protein POPTR_0626s00200g [Populus trichocarpa] gi|550308313|gb|ERP46655.1|hypothetical protein POPTR_0626s00200g [Populus trichocarpa]	0.0004	45.8	1	2	85	56	83	78.6%	71.4%
	CBV_PAM57519_c0_g1_i1	903	No hits found
	CBV_PAM57512_c0_g1_i1	805	No hits found
	CBV_PAM57540_c0_g1_i1	661	XP_002284799	703	PREDICTED: pentatricopeptide repeat-containing protein At2g33680 [Vitis vinifera] gi|302141693|emb|CBI18896.3|unnamed protein product [Vitis vinifera]	1e-90	293	1	2	661	163	381	77.7%	69.1%
	CBV_PAM57553_c0_g1_i1	1970	CBI35032	1020	unnamed protein product [Vitis vinifera]	0	1117	2	13	1809	14	612	97.5%	94.2%
	CBV_PAM57569_c0_g1_i1	757	XP_010242660	442	PREDICTED: uncharacterized protein LOC104586954 [Nelumbo nucifera]	1e-31	131	1	113	379	353	441	82.6%	71.7%
	CBV_PAM57535_c0_g1_i1	1189	No hits found
	CBV_PAM57524_c0_g1_i1	1904	XP_010278209	568	PREDICTED: trihelix transcription factor PTL-like [Nelumbo nucifera]	3e-132	412	2	328	1680	103	559	70.8%	57.9%
	CBV_PAM57577_c0_g1_i1	1052	No hits found
	CBV_PAM57556_c0_g1_i1	664	No hits found
	CBV_PAM57523_c0_g1_i1	670	No hits found
	CBV_PAM57586_c0_g1_i1	745	No hits found
	CBV_PAM57532_c0_g1_i1	1799	XP_012845254	572	PREDICTED: D-2-hydroxyglutarate dehydrogenase, mitochondrial isoform X2 [Erythranthe guttatus]	0.0009	52.8	2	3	185	516	569	63.9%	50.8%
	CBV_PAM57572_c0_g1_i1	506	No hits found
	CBV_PAM57516_c0_g1_i1	621	No hits found
	CBV_PAM57582_c0_g1_i1	597	No hits found
	CBV_PAM57582_c1_g1_i1	421	No hits found
	CBV_PAM57560_c0_g1_i1	662	No hits found
	CBV_PAM57537_c0_g1_i1	652	ACU19802	216	unknown [Glycine max]	1e-48	170	0	2	391	4	132	78.5%	65.4%
	CBV_PAM57525_c0_g1_i1	647	CDP09763	94	unnamed protein product [Coffea canephora]	4e-10	64.7	2	508	645	28	73	97.8%	84.8%
	CBV_PAM57508_c0_g1_i1	1080	XP_010245603	591	PREDICTED: uncharacterized protein LOC104589109 [Nelumbo nucifera]	1e-32	138	1	38	853	315	591	55.9%	39.2%
	CBV_PAM57570_c0_g1_i1	664	EPS72506	194	hypothetical protein M569_02252, partial [Genlisea aurea]	1e-08	62	1	1	90	56	85	100.0%	96.7%
	CBV_PAM57576_c0_g1_i1	690	No hits found
	CBV_PAM57514_c0_g1_i1	449	No hits found
	CBV_PAM57562_c0_g1_i1	1005	No hits found
	CBV_PAM57590_c0_g1_i1	430	AFK34978	225	unknown [Lotus japonicus]	1e-05	52.4	2	354	428	144	168	100.0%	92.0%
	CBV_PAM57543_c0_g1_i1	839	No hits found
	CBV_PAM57566_c0_g1_i1	793	No hits found
	CBV_PAM57544_c0_g1_i1	905	No hits found
	CBV_PAM57592_c0_g1_i1	674	XP_010261739	1491	PREDICTED: uncharacterized protein LOC104600482 isoform X3 [Nelumbo nucifera]	3e-47	179	0	1	666	956	1187	66.5%	51.5%
	CBV_PAM57510_c0_g1_i1	646	XP_008363196	554	PREDICTED: pentatricopeptide repeat-containing protein At3g21470-like [Malus domestica]	1e-49	181	2	3	479	10	164	74.8%	56.6%
	CBV_PAM57555_c0_g1_i1	2215	XP_002266693	856	PREDICTED: phospholipase D delta-like isoform X2 [Vitis vinifera]	0	1102	1	233	2215	1	662	87.3%	75.8%
	CBV_PAM57518_c0_g1_i1	1152	XP_006591784	183	PREDICTED: uncharacterized protein LOC102665537 [Glycine max]	2e-05	50.1	2	609	752	39	86	62.5%	39.6%
	CBV_PAM57505_c0_g1_i1	1375	XP_010663661	535	PREDICTED: exonuclease 1 isoform X1 [Vitis vinifera]	0	572	1	10	1206	1	399	82.0%	66.2%
	CBV_PAM57557_c0_g1_i1	556	XP_010261534	185	PREDICTED: abscisic acid receptor PYL8-like [Nelumbo nucifera]	8e-45	158	0	2	280	1	93	88.2%	77.4%
	CBV_PAM57568_c0_g1_i1	588	XP_008227864	395	PREDICTED: protein DJ-1 homolog D-like [Prunus mume]	1e-63	213	0	277	588	292	395	100.0%	100.0%
	CBV_PAM57578_c0_g1_i1	631	No hits found
	CBV_PAM57594_c0_g1_i1	1011	No hits found
	CBV_PAM57591_c0_g1_i1	688	No hits found
	CBV_PAM57528_c0_g1_i1	1079	No hits found
	CBV_PAM57575_c0_g1_i1	1034	No hits found
	CBV_PAM57509_c0_g1_i1	1033	No hits found
	CBV_PAM57522_c1_g1_i1	930	No hits found
	CBV_PAM57536_c0_g1_i1	658	AAU89650	172	resistance protein-like protein, partial [Citrus trifoliata]	1e-05	53.1	2	33	140	6	41	83.3%	58.3%
	CBV_PAM57534_c0_g1_i1	508	No hits found
	CBV_PAM57534_c1_g1_i1	850	No hits found
	CBV_PAM57552_c0_g1_i1	741	No hits found
	CBV_PAM57549_c0_g1_i1	662	No hits found
	CBV_PAM57527_c0_g1_i1	2312	XP_010269324	522	PREDICTED: regulation of nuclear pre-mRNA domain-containing protein 1B-like [Nelumbo nucifera]	6e-65	236	2	3	1217	175	522	59.5%	50.6%
	CBV_PAM57567_c0_g1_i1	716	No hits found
	CBV_PAM57521_c0_g1_i1	543	XP_007219319	519	hypothetical protein PRUPE_ppa019039mg [Prunus persica] gi|462415781|gb|EMJ20518.1| hypothetical protein PRUPE_ppa019039mg [Prunus persica]	2e-19	95.5	0	1	399	55	185	60.7%	39.3%
	CBV_PAM57561_c0_g1_i1	700	No hits found
	CBV_PAM57564_c0_g1_i1	667	No hits found
	CBV_PAM57584_c0_g1_i1	689	No hits found
	CBV_PAM57589_c0_g1_i1	463	No hits found
	CBV_PAM57517_c0_g1_i1	794	No hits found
	CBV_PAM57529_c0_g1_i1	499	XP_010245001	303	PREDICTED: importin subunit alpha-2-like [Nelumbo nucifera]	1e-18	90.5	2	324	494	1	57	84.2%	75.4%
	CBV_PAM57533_c0_g1_i1	666	XP_010247822	476	PREDICTED: probable protein phosphatase 2C 33 [Nelumbo nucifera]	3e-09	66.2	1	21	209	22	82	68.3%	58.7%
	CBV_PAM57533_c0_g2_i1	664	XP_010247822	476	PREDICTED: probable protein phosphatase 2C 33 [Nelumbo nucifera]	3e-09	66.2	2	21	209	22	82	68.3%	58.7%
	CBV_PAM57533_c0_g3_i1	662	XP_010247822	476	PREDICTED: probable protein phosphatase 2C 33 [Nelumbo nucifera]	3e-09	66.2	0	21	209	22	82	68.3%	58.7%
	CBV_PAM57547_c0_g1_i1	732	No hits found
	CBV_PAM57548_c0_g1_i1	677	XP_002510612	402	conserved hypothetical protein [Ricinus communis] gi|223551313|gb|EEF52799.1| conserved hypothetical protein [Ricinus communis]	5e-11	71.6	2	3	374	89	234	50.3%	34.7%
	CBV_PAM57573_c0_g1_i1	769	No hits found
	CBV_PAM57554_c0_g1_i1	925	CAN80441	874	hypothetical protein VITISV_007245 [Vitis vinifera]	1e-63	226	0	22	924	471	771	67.9%	53.8%
	CBV_PAM57501_c0_g1_i1	864	XP_010113486	626	Proline-rich receptor-like protein kinase PERK4 [Morus notabilis] gi|587949325|gb|EXC35513.1|Proline-rich receptor-like protein kinase PERK4 [Morus notabilis]	6e-102	323	2	2	766	157	422	80.8%	70.3%
	CBV_PAM57530_c0_g1_i1	1053	CAN64407	1081	hypothetical protein VITISV_003511 [Vitis vinifera]	3e-09	38.9	1	542	784	979	1060	52.4%	28.0%
	CBV_PAM57539_c0_g1_i1	1390	CBI34576	681	unnamed protein product [Vitis vinifera]	2e-133	413	0	314	1390	305	662	73.9%	55.6%
	CBV_PAM57546_c0_g1_i1	926	No hits found
	CBV_PAM57599_c0_g1_i1	719	No hits found
	CBV_PAM57515_c0_g1_i1	729	XP_010268156	428	PREDICTED: uncharacterized protein At3g15000, mitochondrial [Nelumbo nucifera]	1e-07	61.6	2	3	83	145	171	100.0%	100.0%
	CBV_PAM57506_c0_g1_i1	811	NP_001239896	125	uncharacterized protein LOC100801586 [Glycine max] gi|255646980|gb|ACU23959.1| unknown [Glycine max] gi|734329644|gb|KHN06330.1| Calcium-binding protein KIC [Glycine soja]	2e-52	179	1	217	537	14	120	88.8%	79.4%
	CBV_PAM57507_c0_g1_i1	804	No hits found
	CBV_PAM57593_c0_g1_i1	709	AKH05183	377	chlororespiratory reduction 4, partial [Geranium phaeum]	3e-108	329	1	2	709	112	347	86.4%	67.4%
	CBV_PAM57551_c0_g1_i1	603	XP_010253024	207	PREDICTED: UPF0481 protein At3g47200-like [Nelumbo nucifera]	1e-21	98.6	1	336	602	118	207	72.2%	52.2%
	CBV_PAM57500_c0_g1_i1	1658	XP_008794881	1014	PREDICTED: DNA repair endonuclease UVH1 isoform X1 [Phoenix dactylifera]	4e-178	500	1	554	1612	45	409	81.6%	69.9%
	CBV_PAM57565_c0_g1_i1	864	XP_010247270	1356	PREDICTED: protein TONSOKU [Nelumbo nucifera]	5e-45	175	0	145	846	1111	1355	64.9%	47.3%
	CBV_PAM57541_c0_g1_i1	505	XP_010913756	392	PREDICTED: uncharacterized protein LOC105039331 [Elaeis guineensis] gi|743767015|ref|XP_010913757.1|PREDICTED: uncharacterized protein LOC105039331[Elaeis guineensis] gi|743767017|ref|XP_010913758.1| PREDICTED:uncharacterized protein LOC105039331 [Elaeis guineensis]	2e-18	90.5	2	273	503	1	77	81.8%	67.5%
	CBV_PAM57545_c0_g1_i1	651	No hits found
	CBV_PAM57502_c0_g1_i1	720	No hits found
	CBV_PAM57574_c0_g1_i1	584	CDP13772	224	unnamed protein product [Coffea canephora]	5e-24	105	0	429	584	151	202	98.1%	94.2%
	CBV_PAM45499_c0_g1_i1	939	No hits found
	CBV_PAM45427_c0_g1_i1	586	No hits found
	CBV_PAM45401_c0_g1_i1	839	No hits found
	CBV_PAM45409_c0_g1_i1	730	XP_008240818	456	PREDICTED: oxysterol-binding protein-related protein 3A [Prunus mume]	7e-15	83.2	1	611	730	316	355	97.5%	95.0%
	CBV_PAM45456_c0_g1_i1	630	NP_001237294	98	uncharacterized protein LOC100305829 [Glycine max] gi|356525792|ref|XP_003531507.1| PREDICTED:N-alpha-acetyltransferase 38, NatC auxiliary subunit-like[Glycine max] gi|571513815|ref|XP_006596946.1| PREDICTED:uncharacterized protein LOC100305829 isoform X2 [Glycine max] gi|255626721|gb|ACU13705.1| unknown [Glycine max] gi|734390517|gb|KHN26805.1|N-alpha-acetyltransferase 38, NatC auxiliary subunit…	6e-18	86.3	1	2	130	29	71	97.7%	95.3%
	CBV_PAM45451_c0_g1_i1	812	No hits found
	CBV_PAM45467_c0_g1_i1	607	XP_010649893	731	PREDICTED: probable serine/threonine-protein kinase WNK9 [Vitis vinifera] gi|731389193|ref|XP_010649894.1|PREDICTED: probable serine/threonine-protein kinase WNK9 [Vitis vinifera]	2e-38	150	2	3	569	505	678	56.5%	45.0%
	CBV_PAM45422_c0_g1_i1	1491	No hits found
	CBV_PAM45484_c0_g1_i1	784	KHN17659	355	Putative LRR receptor-like serine/threonine-protein kinase [Glycine soja]	3e-123	367	1	1	666	1	222	87.4%	78.4%
	CBV_PAM45430_c0_g1_i1	1086	CAN83901	235	hypothetical protein VITISV_034203 [Vitis vinifera]	6e-10	68.9	2	105	392	96	195	59.0%	46.0%
	CBV_PAM45416_c0_g1_i1	758	No hits found
	CBV_PAM45423_c0_g1_i1	1477	XP_006840959	594	PREDICTED: monocopper oxidase-like protein SKU5 [Amborella trichopoda] gi|548842851|gb|ERN02634.1|hypothetical protein AMTR_s00085p00024720 [Amborella trichopoda]	3e-66	236	0	1	423	451	593	86.7%	74.1%
	CBV_PAM45423_c0_g2_i1	1475	XP_006840959	594	PREDICTED: monocopper oxidase-like protein SKU5 [Amborella trichopoda] gi|548842851|gb|ERN02634.1|hypothetical protein AMTR_s00085p00024720 [Amborella trichopoda]	3e-66	236	0	1	423	451	593	86.7%	74.1%
	CBV_PAM45473_c0_g1_i1	535	No hits found
	CBV_PAM45408_c0_g1_i1	687	No hits found
	CBV_PAM45493_c0_g1_i1	676	XP_010112426	402	NADH dehydrogenase [ubiquinone] iron-sulfur protein 2 [Morus notabilis] gi|587947245|gb|EXC33547.1|NADH dehydrogenase [ubiquinone] iron-sulfur protein 2 [Morus notabilis]	4e-44	114	0	184	363	215	274	95.0%	91.7%
	CBV_PAM45478_c0_g1_i1	781	KDO36563	138	hypothetical protein CISIN_1g032233mg [Citrus sinensis]	7e-06	54.3	1	1	78	16	41	96.2%	96.2%
	CBV_PAM45449_c0_g1_i1	739	XP_010256723	621	PREDICTED: uncharacterized protein At1g04910-like [Nelumbo nucifera]	1e-124	379	2	12	656	387	601	91.6%	79.1%
	CBV_PAM45411_c0_g1_i1	698	No hits found
	CBV_PAM45452_c0_g1_i1	1042	No hits found
	CBV_PAM45463_c0_g1_i1	956	XP_006850586	606	PREDICTED: ankyrin repeat-containing protein At3g12360 [Amborella trichopoda] gi|548854255|gb|ERN12167.1|hypothetical protein AMTR_s00034p00071480[Amborella trichopoda]	2e-17	92.8	1	2	244	526	606	87.7%	74.1%
	CBV_PAM45457_c0_g1_i1	635	No hits found
	CBV_PAM45486_c0_g1_i1	1714	CAC95126	1382	gag-pol polyprotein [Populus deltoides]	3e-11	77.4	2	135	314	1317	1376	71.7%	58.3%
	CBV_PAM45446_c0_g1_i1	483	No hits found
	CBV_PAM45436_c0_g1_i1	1399	XP_010908353	1011	PREDICTED: DNA (cytosine-5)-methyltransferase CMT2-like [Elaeis guineensis]	0	612	2	9	1394	201	675	75.6%	63.6%
	CBV_PAM45425_c0_g1_i1	1139	No hits found
	CBV_PAM45481_c0_g1_i1	1049	No hits found
	CBV_PAM45465_c0_g1_i1	668	No hits found
	CBV_PAM45461_c0_g1_i1	801	No hits found
	CBV_PAM45441_c0_g1_i1	608	No hits found
	CBV_PAM45441_c1_g1_i1	900	No hits found
	CBV_PAM45415_c0_g1_i1	783	No hits found
	CBV_PAM45400_c0_g1_i1	459	XP_011011847	513	PREDICTED: aspartic proteinase-like protein 1 isoform X2 [Populus euphratica]	1e-05	54.3	1	188	457	352	438	52.5%	35.4%
	CBV_PAM45458_c0_g1_i1	707	AEM37329	170	putative calcium dependent protein kinase, partial [Silene vulgaris]	4e-13	74.7	0	606	707	24	57	100.0%	97.1%
	CBV_PAM45414_c0_g1_i1	502	XP_002528523	127	conserved hypothetical protein [Ricinus communis] gi|223532025|gb|EEF33835.1| conserved hypothetical protein [Ricinus communis]	3e-20	92	1	145	441	22	121	70.6%	49.0%
	CBV_PAM45428_c0_g1_i1	866	ERN17250	649	hypothetical protein AMTR_s00044p00207970 [Amborella trichopoda]	7e-78	261	2	88	864	347	648	59.2%	45.4%
	CBV_PAM45471_c0_g1_i1	748	No hits found
	CBV_PAM45431_c0_g1_i1	709	No hits found
	CBV_PAM45426_c0_g1_i1	874	XP_008778445	176	PREDICTED: uncharacterized protein LOC103698232 [Phoenix dactylifera]	3e-12	69.3	2	543	767	56	132	62.3%	44.2%
	CBV_PAM45491_c0_g1_i1	1577	XP_010915403	1084	PREDICTED: kinesin-4-like [Elaeis guineensis]	3e-124	402	0	3	1088	2	373	74.5%	60.1%
	CBV_PAM45444_c0_g1_i1	592	CDY23328	620	BnaA08g12180D [Brassica napus]	7e-05	52.8	1	524	592	439	461	100.0%	91.3%
	CBV_PAM45421_c0_g1_i1	1057	No hits found
	CBV_PAM45488_c0_g1_i1	755	XP_008794900	469	PREDICTED: poly(rC)-binding protein 3-like [Phoenix dactylifera]	2e-05	55.5	0	565	753	327	385	69.8%	68.3%
	CBV_PAM45406_c0_g1_i1	837	XP_006347449	325	PREDICTED: uncharacterized protein LOC102592115 [Solanum tuberosum]	2e-08	47.8	0	1	78	241	266	88.5%	73.1%
	CBV_PAM45442_c0_g1_i1	516	No hits found
	CBV_PAM45443_c0_g1_i1	669	NP_001057722	51	Os06g0506600, partial [Oryza sativa Japonica Group] gi|255677083|dbj|BAF19636.2| Os06g0506600,partial [Oryza sativa Japonica Group]	1e-22	98.2	2	522	668	2	50	91.8%	91.8%
	CBV_PAM45438_c0_g1_i1	832	AKE49465	853	NBS-LRR disease resistance protein NBS50 [Dimocarpus longan]	4e-21	103	1	1	621	26	232	62.7%	36.8%
	CBV_PAM45448_c0_g1_i1	1217	No hits found
	CBV_PAM45476_c0_g1_i1	531	No hits found
	CBV_PAM45225_c0_g1_i1	686	No hits found
	CBV_PAM45204_c0_g1_i1	650	XP_008813331	932	PREDICTED: epidermal growth factor receptor substrate 15-like isoform X2 [Phoenix dactylifera]	1e-05	55.5	2	579	650	740	763	100.0%	87.5%
	CBV_PAM45200_c0_g1_i1	780	KNA22757	176	hypothetical protein SOVF_031510 isoform B [Spinacia oleracea]	0.0003	50.1	0	679	780	1	34	82.4%	55.9%
	CBV_PAM45261_c0_g1_i1	1208	XP_010240809	744	PREDICTED: transcription factor PIF3-like isoform X1 [Nelumbo nucifera]	4e-69	243	1	2	730	479	729	72.5%	64.5%
	CBV_PAM45258_c0_g1_i1	700	No hits found
	CBV_PAM45207_c0_g1_i1	1180	XP_008812098	295	PREDICTED: gamma-soluble NSF attachment protein-like isoform X2 [Phoenix dactylifera]	5e-162	469	0	194	1078	1	295	91.5%	79.7%
	CBV_PAM45207_c0_g2_i1	1177	XP_008812098	295	PREDICTED: gamma-soluble NSF attachment protein-like isoform X2 [Phoenix dactylifera]	5e-162	469	0	194	1078	1	295	91.5%	79.7%
	CBV_PAM45205_c0_g1_i1	750	No hits found
	CBV_PAM45230_c0_g1_i1	872	XP_008464825	610	PREDICTED: dolichyl-diphosphooligosaccharide--protein glycosyltransferase subunit 1A [Cucumis melo]	4e-07	61.2	2	769	870	447	480	88.2%	79.4%
	CBV_PAM45268_c0_g1_i1	735	XP_010924221	251	PREDICTED: bidirectional sugar transporter SWEET6a-like [Elaeis guineensis]	4e-66	217	0	85	669	43	232	75.9%	59.5%
	CBV_PAM45219_c0_g1_i1	1031	ADK77879	147	nucleoside diphosphate kinase [Camellia sinensis]	6e-10	67	1	2	115	104	141	86.8%	78.9%
	CBV_PAM45251_c0_g1_i1	1232	XP_007216795	685	hypothetical protein PRUPE_ppa023614mg [Prunus persica] gi|462412945|gb|EMJ17994.1| hypothetical protein PRUPE_ppa023614mg [Prunus persica]	4e-63	130	1	458	868	322	459	60.9%	42.8%
	CBV_PAM45216_c0_g1_i1	536	No hits found
	CBV_PAM45277_c0_g1_i1	1319	XP_010275227	1807	PREDICTED: uncharacterized protein LOC104610357 isoform X4 [Nelumbo nucifera]	4e-78	277	0	1	1311	431	867	59.6%	44.0%
	CBV_PAM45201_c0_g1_i1	572	No hits found
	CBV_PAM45213_c0_g1_i1	827	XP_010246993	316	PREDICTED: pentatricopeptide repeat-containing protein At3g46790, chloroplastic-like [Nelumbo nucifera]	2e-09	67	2	3	116	272	309	92.1%	71.1%
	CBV_PAM45213_c1_g1_i1	708	No hits found
	CBV_PAM45226_c0_g1_i1	843	CAN81818	1014	hypothetical protein VITISV_009635 [Vitis vinifera]	1e-26	83.6	1	75	587	220	391	46.9%	30.3%
	CBV_PAM45221_c0_g1_i1	757	XP_010275740	1492	PREDICTED: filaggrin-like [Nelumbo nucifera]	3e-60	218	0	19	735	542	791	65.3%	49.0%
	CBV_PAM45247_c0_g1_i1	612	XP_009409814	763	PREDICTED: CSC1-like protein At1g32090 [Musa acuminata subsp. malaccensis]	4e-05	53.9	0	526	612	391	419	96.6%	93.1%
	CBV_PAM45259_c0_g1_i1	669	No hits found
	CBV_PAM45267_c0_g1_i1	1255	ABN05718	800	FAR1; Zinc finger, SWIM-type [Medicago truncatula]	3e-54	175	0	2	679	234	460	62.1%	40.5%
	CBV_PAM45212_c0_g1_i1	519	No hits found
	CBV_PAM45250_c0_g1_i1	750	XP_010275618	773	PREDICTED: zonadhesin [Nelumbo nucifera]	2e-09	67.4	1	177	416	534	614	63.4%	47.6%
	CBV_PAM45287_c0_g1_i1	1190	XP_012571025	169	PREDICTED: uncharacterized protein LOC101505550 isoform X1 [Cicer arietinum]	4e-06	56.6	1	2	142	14	57	72.3%	66.0%
	CBV_PAM45208_c0_g1_i1	811	No hits found
	CBV_PAM45288_c0_g1_i1	863	XP_010260988	185	PREDICTED: dirigent protein 22-like [Nelumbo nucifera]	2e-67	220	0	309	779	29	185	82.9%	68.4%
	CBV_PAM45243_c0_g1_i1	967	KDO73830	762	hypothetical protein CISIN_1g001728mg [Citrus sinensis]	6e-06	58.5	2	3	83	7	33	96.3%	88.9%
	CBV_PAM45249_c0_g1_i1	1132	CAN82584	555	hypothetical protein VITISV_031018 [Vitis vinifera]	0.0002	53.9	0	545	943	345	482	44.1%	26.2%
	CBV_PAM45294_c0_g1_i1	694	XP_002890080	91	hypothetical protein ARALYDRAFT_888881 [Arabidopsis lyrata subsp. lyrata] gi|297335922|gb|EFH66339.1|hypothetical protein ARALYDRAFT_888881 [Arabidopsis lyrata subsp. lyrata]	7e-08	58.5	0	5	160	2	54	73.6%	54.7%
	CBV_PAM45263_c0_g1_i1	1035	No hits found
	CBV_PAM45246_c0_g1_i1	903	No hits found
	CBV_PAM45215_c0_g1_i1	591	XP_010257751	701	PREDICTED: pentatricopeptide repeat-containing protein At5g39680 [Nelumbo nucifera]	1e-104	328	0	1	591	393	589	88.8%	77.2%
	CBV_PAM45290_c0_g1_i1	1168	No hits found
	CBV_PAM45238_c0_g1_i1	512	KDP31899	630	hypothetical protein JCGZ_12360 [Jatropha curcas]	1e-13	78.6	2	1	126	472	513	97.6%	92.9%
	CBV_PAM45242_c0_g1_i1	1044	No hits found
	CBV_PAM45264_c0_g1_i1	784	KHN48427	927	Putative ATP-dependent RNA helicase DHX36 [Glycine soja]	8e-09	65.9	1	2	196	337	400	72.3%	50.8%
	CBV_PAM45292_c0_g1_i1	628	XP_009382761	309	PREDICTED: methionine aminopeptidase 1B, chloroplastic-like isoform X2 [Musa acuminata subsp.malaccensis]	2e-80	254	0	2	487	40	201	83.3%	75.9%
	CBV_PAM45202_c0_g1_i1	572	No hits found
	CBV_PAM45202_c0_g2_i1	574	No hits found
	CBV_PAM45202_c0_g3_i1	576	No hits found
	CBV_PAM45282_c0_g1_i1	1216	No hits found
	CBV_PAM45209_c0_g1_i1	1004	No hits found
	CBV_PAM45224_c0_g1_i1	506	XP_010655912	175	PREDICTED: probable LRR receptor-like serine/threonine-protein kinase At4g08850 [Vitis vinifera]	8e-40	144	0	1	375	46	170	72.2%	57.9%
	CBV_PAM45299_c0_g1_i1	496	No hits found
	CBV_PAM45299_c1_g1_i1	699	No hits found
	CBV_PAM45210_c0_g1_i1	1068	XP_009404774	562	PREDICTED: pentatricopeptide repeat-containing protein At5g02860 [Musa acuminata subsp.malaccensis]	4e-33	139	1	2	304	459	559	82.2%	65.3%
	CBV_PAM45256_c0_g1_i1	829	No hits found
	CBV_PAM45241_c0_g1_i1	702	No hits found
	CBV_PAM45272_c0_g1_i1	2196	CAN83582	1199	hypothetical protein VITISV_001564 [Vitis vinifera]	3e-05	58.5	2	1041	1358	320	418	47.7%	35.5%
	CBV_PAM45274_c0_g1_i1	550	XP_002271535	154	PREDICTED: putative phosphatidylglycerol/phosphatidylinositol transfer protein DDB_G0282179[Vitis vinifera] gi|147819263|emb|CAN73359.1| hypothetical protein VITISV_026937 [Vitis vinifera] gi|296089354|emb|CBI39126.3|unnamed protein product [Vitis vinifera]	3e-10	65.5	0	1	99	87	119	97.0%	84.8%
	CBV_PAM45248_c0_g1_i1	803	No hits found
	CBV_PAM45286_c0_g1_i1	891	XP_010273431	374	PREDICTED: GDSL esterase/lipase At4g18970-like [Nelumbo nucifera]	2e-63	216	1	257	760	206	373	81.5%	67.9%
	CBV_PAM45269_c0_g1_i1	480	No hits found
	CBV_PAM45283_c0_g1_i1	1422	XP_010266719	363	PREDICTED: uncharacterized protein LOC104604161 [Nelumbo nucifera] gi|720034441|ref|XP_010266720.1|PREDICTED: uncharacterized protein LOC104604161[Nelumbo nucifera]	2e-64	224	1	663	1421	65	331	63.1%	47.8%
	CBV_PAM45260_c0_g1_i1	658	No hits found
	CBV_PAM45284_c0_g1_i1	893	No hits found
	CBV_PAM45293_c0_g1_i1	748	XP_006853948	149	PREDICTED: 60S ribosomal protein L28-1 [Amborella trichopoda]	0.0004	49.3	2	3	74	104	127	95.8%	95.8%
	CBV_PAM45285_c0_g1_i1	542	XP_006345604	523	PREDICTED: laccase-6-like [Solanum tuberosum]	3e-44	164	2	190	456	31	123	87.1%	81.7%
	CBV_PAM45253_c0_g1_i1	879	XP_010255957	542	PREDICTED: RAN GTPase-activating protein 2 [Nelumbo nucifera] gi|720000226|ref|XP_010255958.1|PREDICTED: RAN GTPase-activating protein 2 [Nelumbo nucifera]gi|720000229|ref|XP_010255959.1| PREDICTED: RAN GTPase-activating protein 2 [Nelumbo nucifera]	6e-161	471	2	3	878	193	484	89.0%	80.1%
	CBV_PAM45235_c0_g1_i1	891	No hits found
	CBV_PAM45233_c0_g1_i1	795	XP_008786725	715	PREDICTED: mechanosensitive ion channel protein 10-like [Phoenix dactylifera]	2e-112	352	1	2	793	217	481	80.8%	68.4%
	CBV_PAM45298_c0_g1_i1	516	No hits found
	CBV_PAM45236_c0_g1_i1	908	XP_004287841	516	PREDICTED: cytochrome P450 84A1 [Fragaria vesca subsp. vesca]	7e-146	433	1	8	907	169	468	84.3%	72.7%
	CBV_PAM45255_c0_g1_i1	842	No hits found
	CBV_PAM45211_c0_g1_i1	818	No hits found
	CBV_PAM45262_c0_g1_i1	726	No hits found
	CBV_PAM45223_c0_g1_i1	646	No hits found
	CBV_PAM45254_c0_g1_i1	633	CDP05663	724	unnamed protein product [Coffea canephora]	0.0005	50.4	0	1	69	578	600	100.0%	95.7%
	CBV_PAM70602_c0_g1_i1	631	NP_001175260	129	Os07g0565101 [Oryza sativa Japonica Group] gi|255677890|dbj|BAH93988.1| Os07g0565101 [Oryza sativa Japonica Group]	6e-06	53.5	0	554	631	77	102	100.0%	92.3%
	CBV_PAM70669_c0_g1_i1	1159	No hits found
	CBV_PAM70659_c0_g1_i1	751	XP_001783674	695	cellulose synthase-like C4, glycosyltransferase family 2 [Physcomitrella patens] gi|162664798|gb|EDQ51504.1|cellulose synthase-like C4, glycosyltransferase family 2 [Physcomitrella patens]	5e-06	57.4	0	1	78	670	695	100.0%	96.2%
	CBV_PAM70676_c0_g1_i1	1336	XP_010241459	757	PREDICTED: uncharacterized protein LOC104586057 isoform X1 [Nelumbo nucifera] gi|720078803|ref|XP_010241460.1|PREDICTED: uncharacterized protein LOC104586057 isoform X1 [Nelumbo nucifera]	1e-119	379	0	193	1335	1	414	63.4%	46.3%
	CBV_PAM70652_c0_g1_i1	456	CBI27531	144	unnamed protein product [Vitis vinifera]	2e-10	65.9	0	355	456	96	129	97.1%	85.3%
	CBV_PAM70695_c0_g1_i1	1669	KDO76141	264	hypothetical protein CISIN_1g0113532mg [Citrus sinensis]	2e-17	93.2	0	1535	1669	213	257	100.0%	97.8%
	CBV_PAM70642_c0_g1_i1	565	No hits found
	CBV_PAM70689_c0_g1_i1	642	No hits found
	CBV_PAM70662_c0_g1_i1	627	No hits found
	CBV_PAM70619_c0_g1_i1	1128	No hits found
	CBV_PAM70685_c0_g1_i1	408	XP_010236740	553	PREDICTED: UPF0481 protein At3g47200-like [Brachypodium distachyon]	4e-08	61.2	1	26	205	487	546	68.3%	50.0%
	CBV_PAM70664_c0_g1_i1	848	AAS76209	84	At4g13140 [Arabidopsis thaliana] gi|46359781|gb|AAS88754.1| At4g13140 [Arabidopsis thaliana]	7e-11	67.4	0	706	846	13	59	91.5%	83.0%
	CBV_PAM70647_c0_g1_i1	713	No hits found
	CBV_PAM70678_c0_g1_i1	1203	XP_008449321	372	PREDICTED: uncharacterized protein LOC103491234 isoform X2 [Cucumis melo]	3e-97	307	2	60	914	76	366	90.1%	81.2%
	CBV_PAM70691_c0_g1_i1	922	CBI40316	736	unnamed protein product [Vitis vinifera]	3e-65	229	1	1	435	33	177	84.8%	75.2%
	CBV_PAM70631_c0_g1_i1	1084	No hits found
	CBV_PAM70618_c0_g1_i1	2639	XP_010240826	1237	PREDICTED: uncharacterized protein LOC104585590 [Nelumbo nucifera] gi|720076777|ref|XP_010240827.1|PREDICTED: uncharacterized protein LOC104585590[Nelumbo nucifera] gi|720076780|ref|XP_010240828.1| PREDICTED:uncharacterized protein LOC104585590 [Nelumbo nucifera]	0	813	1	71	2635	397	1221	68.8%	51.6%
	CBV_PAM70646_c0_g1_i1	587	No hits found
	CBV_PAM70613_c0_g1_i1	824	XP_009402883	418	PREDICTED: equilibrative nucleotide transporter 3-like [Musa acuminata subsp. malaccensis]gi|695030804|ref|XP_009402886.1| PREDICTED: equilibrative nucleotide transporter 3-like [Musa acuminata subsp. malaccensis]	6e-54	191	1	230	592	298	418	86.0%	74.4%
	CBV_PAM70622_c0_g1_i1	521	XP_010533397	384	PREDICTED: uncharacterized protein LOC104809202 [Tarenaya hassleriana]	1e-18	91.7	1	359	520	99	156	84.5%	74.1%
	CBV_PAM70622_c0_g2_i1	519	XP_010533397	384	PREDICTED: uncharacterized protein LOC104809202 [Tarenaya hassleriana]	2e-18	90.9	2	357	518	99	156	84.5%	74.1%
	CBV_PAM70622_c0_g3_i1	523	XP_010533397	384	PREDICTED: uncharacterized protein LOC104809202 [Tarenaya hassleriana]	2e-18	90.9	0	361	522	99	156	84.5%	74.1%
	CBV_PAM70622_c0_g4_i1	454	XP_010533397	384	PREDICTED: uncharacterized protein LOC104809202 [Tarenaya hassleriana]	1e-18	90.9	0	292	453	99	156	84.5%	74.1%
	CBV_PAM70600_c0_g1_i1	754	No hits found
	CBV_PAM70638_c0_g1_i1	630	XP_010253873	538	PREDICTED: putative ABC1 protein At2g40090 [Nelumbo nucifera]	3e-84	271	2	177	629	32	182	90.1%	84.8%
	CBV_PAM70601_c0_g1_i1	1018	No hits found
	CBV_PAM70640_c0_g1_i1	818	No hits found
	CBV_PAM70643_c0_g1_i1	515	No hits found
	CBV_PAM70643_c1_g1_i1	1243	XP_010242305	1025	PREDICTED: histidine kinase 5 isoform X1 [Nelumbo nucifera] gi|720081526|ref|XP_010242306.1|PREDICTED: histidine kinase 5 isoform X1 [Nelumbo nucifera]gi|720081529|ref|XP_010242307.1| PREDICTED: histidine kinase 5 isoform X1 [Nelumbo nucifera]	2e-153	473	1	2	1216	368	782	74.5%	65.4%
	CBV_PAM70636_c0_g1_i1	633	XP_010462539	310	PREDICTED: uncharacterized protein LOC104743123 [Camelina sativa]	2e-10	68.9	1	96	518	87	232	44.9%	28.6%
	CBV_PAM70609_c0_g1_i1	577	No hits found
	CBV_PAM70635_c0_g1_i1	700	No hits found
	CBV_PAM70658_c0_g1_i1	633	No hits found
	CBV_PAM70637_c0_g1_i1	618	CDX80827	57	BnaC03g00810D [Brassica napus]	0.0008	46.2	0	487	618	5	45	70.5%	61.4%
	CBV_PAM70606_c0_g1_i1	1057	No hits found
	CBV_PAM70688_c0_g1_i1	656	No hits found
	CBV_PAM70688_c0_g2_i1	518	No hits found
	CBV_PAM70645_c0_g1_i1	679	No hits found
	CBV_PAM70616_c0_g1_i1	536	BAD72394	226	Pyruvate kinase isozyme G-like [Oryza sativa Japonica Group] gi|55773954|dbj|BAD72481.1| Pyruvate kinase isozyme G-like [Oryza sativa Japonica Group]	3e-06	55.1	2	1	87	174	202	93.1%	89.7%
	CBV_PAM70698_c0_g1_i1	810	No hits found
	CBV_PAM70651_c0_g1_i1	1147	XP_010268110	682	PREDICTED: uncharacterized protein LOC104605160 isoform X3 [Nelumbo nucifera]	8e-58	211	0	13	1146	138	520	53.4%	37.9%
	CBV_PAM70641_c0_g1_i1	1440	No hits found
	CBV_PAM70661_c0_g1_i1	870	XP_010274190	603	PREDICTED: probable galacturonosyltransferase 6 [Nelumbo nucifera]	2e-61	216	2	138	869	1	249	65.1%	49.2%
	CBV_PAM70680_c0_g1_i1	620	XP_010228673	240	PREDICTED: hydroxyacylglutathione hydrolase cytoplasmic isoform X4 [Brachypodium distachyon]	4e-07	58.2	2	4	201	53	137	49.4%	43.8%
	CBV_PAM70605_c0_g1_i1	581	XP_006433347	376	hypothetical protein CICLE_v10000984mg [Citrus clementina] gi|557535469|gb|ESR46587.1| hypothetical protein CICLE_v10000984mg [Citrus clementina] gi|641837340|gb|KDO56295.1|hypothetical protein CISIN_1g011558mg[Citrus sinensis]	3e-10	68.6	2	426	572	329	375	77.6%	69.4%
	CBV_PAM70677_c0_g1_i1	956	No hits found
	CBV_PAM70692_c0_g1_i1	550	No hits found
	CBV_PAM70611_c0_g1_i1	719	No hits found
	CBV_PAM70612_c0_g1_i1	1090	XP_010265640	272	PREDICTED: protein-lysine methyltransferase METTL21C [Nelumbo nucifera]	3e-74	243	1	128	811	27	257	76.2%	62.3%
	CBV_PAM70656_c0_g1_i1	476	No hits found
	CBV_PAM70683_c0_g1_i1	1336	No hits found
	CBV_PAM70681_c0_g1_i1	1483	CAN74746	514	hypothetical protein VITISV_012024 [Vitis vinifera]	0	536	1	379	1482	143	510	81.5%	70.9%
	CBV_PAM70679_c0_g1_i1	611	XP_012067810	580	PREDICTED: fructokinase-like 2, chloroplastic [Jatropha curcas] gi|643734654|gb|KDP41324.1|hypothetical protein JCGZ_15731 [Jatropha curcas]	2e-47	174	2	268	609	459	572	84.3%	69.6%
	CBV_PAM70617_c0_g1_i1	590	XP_008801230	153	PREDICTED: histidine-containing phosphotransfer protein 1-like [Phoenix dactylifera]	3e-06	54.3	1	2	103	112	145	91.2%	64.7%
	CBV_PAM70632_c0_g1_i1	665	No hits found
	CBV_PAM70607_c0_g1_i1	1351	EPS58225	358	hypothetical protein M569_16590 [Genlisea aurea]	0.0009	52	1	1279	1350	268	291	100.0%	95.8%
	CBV_PAM70604_c0_g1_i1	981	No hits found
	CBV_PAM70614_c0_g1_i1	846	XP_002284321	1013	PREDICTED: pentatricopeptide repeat-containing protein At1g20230-like [Vitis vinifera]	3e-120	380	1	2	805	745	1013	82.9%	68.4%
	CBV_PAM70614_c1_g1_i1	502	XP_008810790	672	PREDICTED: pentatricopeptide repeat-containing protein At4g02750-like [Phoenix dactylifera]	1e-59	207	0	4	501	370	535	77.7%	62.7%
	CBV_PAM70624_c0_g1_i1	775	No hits found
	CBV_PAM70625_c0_g1_i1	1284	CAN70759	188	hypothetical protein VITISV_012852 [Vitis vinifera]	2e-97	301	0	34	591	1	188	82.5%	76.2%
	CBV_PAM70673_c0_g1_i1	1599	KHG30450	363	tRNA pseudouridine synthase A [Gossypium arboreum]	4e-177	516	2	180	1175	31	363	83.1%	75.7%
	CBV_PAM70660_c0_g1_i1	495	No hits found
	CBV_PAM70634_c0_g1_i1	519	No hits found
	CBV_PAM70649_c0_g1_i1	527	No hits found
	CBV_PAM70610_c0_g1_i1	985	XP_010255808	313	PREDICTED: calcium-binding protein 39-like isoform X3 [Nelumbo nucifera]	5e-21	101	1	2	193	249	312	85.9%	75.0%
	CBV_PAM70630_c0_g1_i1	445	No hits found
	CBV_PAM70603_c0_g1_i1	775	No hits found
	CBV_PAM70674_c0_g1_i1	583	No hits found
	CBV_PAM70687_c0_g1_i1	627	No hits found
	CBV_PAM70668_c0_g1_i1	953	No hits found
	CBV_PAM70655_c0_g1_i1	865	No hits found
	CBV_PAM70665_c0_g1_i1	1530	No hits found
	CBV_PAM70629_c0_g1_i1	564	No hits found
	CBV_PAM70623_c0_g1_i1	516	No hits found
	CBV_PAM70697_c0_g1_i1	956	No hits found
	CBV_PAM70621_c0_g1_i1	1274	CAN71595	1523	hypothetical protein VITISV_010143 [Vitis vinifera]	9e-07	62	0	513	740	1256	1332	61.0%	40.3%
	CBV_PAM33640_c0_g1_i1	838	No hits found
	CBV_PAM33671_c0_g1_i1	1650	No hits found
	CBV_PAM33603_c0_g1_i1	872	KHG07759	618	hypothetical protein F383_34545 [Gossypium arboreum]	1e-28	125	2	336	536	24	90	89.6%	89.6%
	CBV_PAM33600_c0_g1_i1	931	XP_010106278	291	Serine/threonine-protein kinase SAPK2 [Morus notabilis] gi|587922295|gb|EXC09695.1| Serine/threonine-protein kinase SAPK2 [Morus notabilis]	4e-62	211	1	478	930	141	291	85.4%	72.8%
	CBV_PAM33642_c0_g1_i1	624	No hits found
	CBV_PAM33628_c0_g1_i1	902	XP_007221295	1364	hypothetical protein PRUPE_ppa024499mg, partial [Prunus persica] gi|462417929|gb|EMJ22494.1|hypothetical protein PRUPE_ppa024499mg, partial [Prunus persica]	5e-12	76.6	1	434	784	947	1072	53.0%	36.4%
	CBV_PAM33688_c0_g1_i1	758	XP_010262320	271	PREDICTED: myb-related protein Myb4 [Nelumbo nucifera]	2e-05	55.1	2	514	708	206	271	60.6%	43.9%
	CBV_PAM33694_c0_g1_i1	729	No hits found
	CBV_PAM33622_c0_g1_i1	543	No hits found
	CBV_PAM33613_c0_g1_i1	679	XP_007048785	819	Glycosyl hydrolase of Uncharacterized protein function (DUF1680), putative [Theobroma cacao]gi|508701046|gb|EOX92942.1| Glycosyl hydrolase of Uncharacterized protein function (DUF1680), putative [Theobroma cacao]	2e-05	55.1	0	571	657	305	333	89.7%	79.3%
	CBV_PAM33611_c0_g1_i1	706	CBI28295	132	unnamed protein product [Vitis vinifera]	7e-28	114	0	475	693	2	74	87.7%	74.0%
	CBV_PAM33606_c0_g1_i1	582	XP_010920767	1366	PREDICTED: uncharacterized protein LOC105044531 [Elaeis guineensis]	4e-62	220	0	1	549	1179	1359	77.6%	66.7%
	CBV_PAM33663_c0_g1_i1	617	No hits found
	CBV_PAM33612_c0_g1_i1	1133	No hits found
	CBV_PAM33627_c0_g1_i1	1016	CAN71267	1576	hypothetical protein VITISV_017889 [Vitis vinifera]	7e-70	106	2	9	260	1036	1119	72.6%	53.6%
	CBV_PAM33620_c0_g1_i1	539	XP_009357904	187	PREDICTED: dnaJ homolog subfamily B member 8-like [Pyrus x bretschneideri]	2e-40	146	0	3	290	3	98	82.3%	74.0%
	CBV_PAM33635_c0_g1_i1	705	XP_010250106	288	PREDICTED: SPX domain-containing protein 1-like [Nelumbo nucifera]	4e-68	223	2	3	491	119	288	78.4%	69.6%
	CBV_PAM33631_c0_g1_i1	1719	No hits found
	CBV_PAM33615_c0_g1_i1	465	XP_010555622	240	PREDICTED: probable UMP-CMP kinase 2 [Tarenaya hassleriana]	1e-46	163	1	3	413	10	136	75.9%	60.6%
	CBV_PAM33615_c0_g2_i1	489	XP_010555622	240	PREDICTED: probable UMP-CMP kinase 2 [Tarenaya hassleriana]	1e-45	160	1	3	392	16	136	76.9%	60.8%
	CBV_PAM33643_c0_g1_i1	1055	No hits found
	CBV_PAM33601_c0_g1_i1	484	XP_011004387	625	PREDICTED: probable methyltransferase PMT18 [Populus euphratica] gi|743920670|ref|XP_011004388.1|PREDICTED: probable methyltransferase PMT18 [Populus euphratica]	3e-07	59.3	2	3	80	550	575	100.0%	96.2%
	CBV_PAM33676_c0_g1_i1	1365	No hits found
	CBV_PAM33681_c0_g1_i1	822	XP_008384474	618	PREDICTED: disease resistance protein At4g27190-like isoform X1 [Malus domestica]	5e-35	142	2	32	745	26	265	62.2%	46.1%
	CBV_PAM33678_c0_g1_i1	407	No hits found
	CBV_PAM33693_c0_g1_i1	886	XP_010256141	2023	PREDICTED: nucleoporin nup211-like [Nelumbo nucifera]	2e-48	186	0	95	886	1751	2019	63.0%	47.3%
	CBV_PAM33696_c0_g1_i1	847	KGN55553	361	hypothetical protein Csa_4G665090 [Cucumis sativus]	8e-50	179	1	1	666	22	246	60.5%	44.7%
	CBV_PAM33646_c0_g1_i1	705	No hits found
	CBV_PAM33641_c0_g1_i1	1055	No hits found
	CBV_PAM33641_c0_g2_i1	1059	No hits found
	CBV_PAM33697_c0_g1_i1	1034	EPS58805	110	hypothetical protein M569_16008, partial [Genlisea aurea]	0.0006	48.9	2	960	1034	46	70	100.0%	96.0%
	CBV_PAM33668_c0_g1_i1	615	No hits found
	CBV_PAM33695_c0_g1_i1	879	No hits found
	CBV_PAM33682_c0_g1_i1	1007	XP_009380173	467	PREDICTED: myb-like protein Q [Musa acuminata subsp. malaccensis]	8e-29	125	2	13	273	16	93	78.2%	66.7%
	CBV_PAM33621_c0_g1_i1	559	No hits found
	CBV_PAM33647_c0_g1_i1	1022	XP_010267868	2413	PREDICTED: uncharacterized protein LOC104604974, partial [Nelumbo nucifera]	5e-114	376	1	2	1021	650	987	72.1%	58.4%
	CBV_PAM33625_c0_g1_i1	1067	No hits found
	CBV_PAM33610_c0_g1_i1	688	No hits found
	CBV_PAM33659_c0_g1_i1	800	XP_010252902	333	PREDICTED: high mobility group B protein 10 [Nelumbo nucifera]	0.0005	51.2	1	23	103	307	333	92.6%	85.2%
	CBV_PAM33636_c0_g1_i1	740	XP_010320874	244	PREDICTED: 14-3-3-like protein GF14 iota [Solanum lycopersicum]	5e-07	58.9	1	659	739	218	244	100.0%	96.3%
	CBV_PAM33651_c0_g1_i1	848	No hits found
	CBV_PAM33679_c0_g1_i1	627	XP_006854453	1425	PREDICTED: pleiotropic drug resistance protein 3 [Amborella trichopoda] gi|548858129|gb|ERN15920.1|hypothetical protein AMTR_s00039p00225530 [Amborella trichopoda]	0.0001	52.8	1	461	622	1252	1305	61.1%	44.4%
	CBV_PAM33677_c0_g1_i1	1355	No hits found
	CBV_PAM33609_c0_g1_i1	729	No hits found
	CBV_PAM33639_c0_g1_i1	611	KJB14186	524	hypothetical protein B456_002G113400 [Gossypium raimondii]	2e-20	99	0	1	159	467	519	98.1%	90.6%
	CBV_PAM33689_c0_g1_i1	478	No hits found
	CBV_PAM33662_c0_g1_i1	1473	XP_002273894	663	PREDICTED: UPF0503 protein At3g09070, chloroplastic-like [Vitis vinifera] gi|731401181|ref|XP_010654197.1|PREDICTED: UPF0503 protein At3g09070, chloroplastic-like[Vitis vinifera]	2e-89	299	2	149	1438	255	663	66.4%	55.9%
	CBV_PAM33608_c0_g1_i1	446	No hits found
	CBV_PAM33638_c0_g1_i1	590	No hits found
	CBV_PAM24078_c0_g1_i1	1757	XP_010246188	475	PREDICTED: UTP--glucose-1-phosphate uridylyltransferase isoform X1 [Nelumbo nucifera]	0	801	0	130	1500	10	466	94.7%	89.7%
	CBV_PAM24078_c1_g1_i1	1836	XP_010265233	527	PREDICTED: uncharacterized protein LOC104603024 isoform X2 [Nelumbo nucifera]	3e-173	515	1	215	1819	4	526	68.3%	52.1%
	CBV_PAM24078_c2_g1_i1	786	XP_006344968	203	PREDICTED: uncharacterized protein At2g29880-like [Solanum tuberosum]	2e-32	129	2	167	568	38	171	63.4%	45.5%
	CBV_PAM24074_c0_g1_i1	1337	XP_010649501	787	PREDICTED: flowering time control protein FCA isoform X1 [Vitis vinifera]	9e-11	74.7	0	277	435	733	787	80.0%	70.9%
	CBV_PAM24089_c0_g1_i1	1015	XP_010251416	258	PREDICTED: protein YLS9 [Nelumbo nucifera]	2e-93	291	2	156	791	47	258	86.3%	69.8%
	CBV_PAM24089_c0_g2_i1	1029	XP_010251416	258	PREDICTED: protein YLS9 [Nelumbo nucifera]	2e-93	291	2	156	791	47	258	86.3%	69.8%
	CBV_PAM24089_c0_g3_i1	1011	XP_010251416	258	PREDICTED: protein YLS9 [Nelumbo nucifera]	2e-93	291	2	156	791	47	258	86.3%	69.8%
	CBV_PAM24089_c0_g4_i1	1027	XP_010251416	258	PREDICTED: protein YLS9 [Nelumbo nucifera]	2e-93	291	2	156	791	47	258	86.3%	69.8%
	CBV_PAM24089_c0_g5_i1	1013	XP_010251416	258	PREDICTED: protein YLS9 [Nelumbo nucifera]	2e-93	291	2	156	791	47	258	86.3%	69.8%
	CBV_PAM24089_c0_g6_i1	1023	XP_010251416	258	PREDICTED: protein YLS9 [Nelumbo nucifera]	2e-93	291	2	156	791	47	258	86.3%	69.8%
	CBV_PAM24089_c0_g7_i1	1009	XP_010251416	258	PREDICTED: protein YLS9 [Nelumbo nucifera]	2e-93	291	2	156	791	47	258	86.3%	69.8%
	CBV_PAM24089_c0_g8_i1	1017	XP_010251416	258	PREDICTED: protein YLS9 [Nelumbo nucifera]	2e-93	291	2	156	791	47	258	86.3%	69.8%
	CBV_PAM24089_c0_g9_i1	1019	XP_010251416	258	PREDICTED: protein YLS9 [Nelumbo nucifera]	2e-93	291	2	156	791	47	258	86.3%	69.8%
	CBV_PAM24089_c0_g10_i1	1031	XP_010251416	258	PREDICTED: protein YLS9 [Nelumbo nucifera]	2e-93	291	2	156	791	47	258	86.3%	69.8%
	CBV_PAM24066_c0_g1_i1	1134	XP_006854035	249	PREDICTED: 40S ribosomal protein S6 [Amborella trichopoda] gi|548857704|gb|ERN15502.1| hypothetical protein AMTR_s00048p00058600 [Amborella trichopoda]	2e-134	397	1	300	1043	1	249	98.4%	95.2%
	CBV_PAM24064_c0_g1_i1	1066	XP_010267531	359	PREDICTED: acyl-CoA-binding domain-containing protein 1 [Nelumbo nucifera]	6e-13	79	1	262	381	1	40	97.5%	90.0%
	CBV_PAM24064_c1_g1_i1	778	XP_010241168	424	PREDICTED: uncharacterized protein LOC104585831 [Nelumbo nucifera]	2e-70	234	0	2	631	1	211	73.7%	59.6%
	CBV_PAM24064_c2_g1_i1	1150	XP_010247408	453	PREDICTED: transcription factor TCP2-like [Nelumbo nucifera] gi|720097721|ref|XP_010247409.1|PREDICTED: transcription factor TCP2-like [Nelumbo nucifera]gi|720097725|ref|XP_010247411.1| PREDICTED: transcription factor TCP2-like [Nelumbo nucifera]	1e-48	182	0	395	1150	198	453	67.0%	58.3%
	CBV_PAM24087_c0_g1_i1	1154	XP_006833314	215	PREDICTED: coiled-coil domain-containing protein 25 [Amborella trichopoda] gi|548837990|gb|ERM98592.1|hypothetical protein AMTR_s00109p00055760 [Amborella trichopoda]	5e-133	392	1	362	1006	1	215	97.7%	94.9%
	CBV_PAM24051_c0_g1_i1	825	XP_006422000	154	hypothetical protein CICLE_v10006134mg [Citrus clementina] gi|567858636|ref|XP_006422001.1|hypothetical protein CICLE_v10006134mg [Citrus clementina]gi|568875117|ref|XP_006490656.1| PREDICTED: ubiquitin-NEDD8-like protein RUB1-like isoform X1 [Citrus sinensis] gi|568875119|ref|XP_006490657.1|PREDICTED: ubiquitin-NEDD8-like protein RUB1-like isoform X2 [Citrus sinensis] gi|557523873|gb|ESR35240.1|…	2e-80	251	2	323	784	1	154	100.0%	99.4%
	CBV_PAM24077_c0_g1_i1	1529	No hits found
	CBV_PAM24030_c0_g1_i1	1622	XP_011081184	167	PREDICTED: cytochrome c oxidase subunit 5b-1, mitochondrial-like [Sesamum indicum]	7e-51	183	1	383	829	1	149	71.7%	60.5%
	CBV_PAM24030_c1_g1_i1	767	No hits found
	CBV_PAM24016_c0_g1_i1	1045	XP_002316363	110	hypothetical protein POPTR_0010s22880g [Populus trichocarpa] gi|566192270|ref|XP_006378764.1|Vacuolar ATP synthase subunit G 2 family protein [Populus trichocarpa] gi|222865403|gb|EEF02534.1| hypothetical protein POPTR_0010s22880g [Populus trichocarpa] gi|550330401|gb|ERP56561.1|Vacuolar ATP synthase subunit G 2 family protein[Populus trichocarpa]	2e-51	178	1	388	717	1	110	93.6%	92.7%
	CBV_PAM24083_c0_g1_i1	1410	XP_010931425	216	PREDICTED: vacuolar protein sorting-associated protein 32 homolog 2-like isoform X2 [Elaeis guineensis]	1e-57	201	0	190	768	13	205	90.7%	76.2%
	CBV_PAM24049_c0_g1_i1	1203	XP_008374975	266	PREDICTED: uncharacterized protein LOC103438228 [Malus domestica]	9e-23	106	1	38	430	54	199	57.8%	41.5%
	CBV_PAM24069_c0_g1_i1	807	XP_010255833	190	PREDICTED: cadmium-induced protein AS8-like isoform X3 [Nelumbo nucifera]	8e-56	189	2	191	742	5	188	76.6%	64.7%
	CBV_PAM24082_c0_g1_i1	591	No hits found
	CBV_PAM24090_c0_g1_i1	474	XP_010937584	276	PREDICTED: thaumatin-like protein [Elaeis guineensis]	1e-42	154	0	211	474	189	276	90.9%	81.8%
	CBV_PAM24099_c0_g1_i1	452	No hits found
	CBV_PAM24099_c1_g1_i1	1005	XP_008796641	185	PREDICTED: uncharacterized protein At1g27050 [Phoenix dactylifera]	1e-42	157	2	102	650	6	185	67.5%	51.8%
	CBV_PAM24012_c0_g1_i1	2014	XP_010918910	933	PREDICTED: exosome complex exonuclease RRP44-like [Elaeis guineensis]	0	1029	0	386	2014	391	933	95.0%	90.4%
	CBV_PAM24013_c0_g1_i1	1014	No hits found
	CBV_PAM24013_c1_g1_i1	622	XP_010268780	293	PREDICTED: NADH dehydrogenase [ubiquinone] 1 alpha subcomplex assembly factor 5-like [Nelumbo nucifera]	6e-92	283	1	2	622	13	217	88.9%	77.3%
	CBV_PAM24081_c0_g1_i1	525	XP_011624590	329	PREDICTED: serine/threonine-protein phosphatase PP1 [Amborella trichopoda]	7e-106	318	2	3	506	145	317	91.3%	87.3%
	CBV_PAM24081_c1_g1_i1	526	NP_187209	318	serine/threonine-protein phosphatase PP1 isozyme 9 [Arabidopsis thaliana] gi|75312309|sp|Q9M9W3.1|PP19_ARATH RecName: Full=Serine/threonine-protein phosphatase PP1 isozyme 9 gi|6714452|gb|AAF26139.1|AC011620_15 putative serine/threonine protein phosphatase type one [Arabidopsis thaliana] gi|34365687|gb|AAQ65155.1| At3g05580 [Arabidopsis thaliana] gi|51969028|dbj|BAD43206.1| putative serine/threon…	4e-95	291	0	2	448	29	177	97.3%	91.3%
	CBV_PAM24041_c0_g1_i1	2182	XP_010258952	363	PREDICTED: luc7-like protein 3 isoform X1 [Nelumbo nucifera] gi|720009490|ref|XP_010258953.1|PREDICTED: luc7-like protein 3 isoform X1 [Nelumbo nucifera]	1e-111	354	2	297	989	1	229	91.4%	87.1%
	CBV_PAM24003_c0_g1_i1	1710	XP_010256792	361	PREDICTED: mannose-1-phosphate guanylyltransferase 1 [Nelumbo nucifera]	0	669	2	458	1540	1	361	97.2%	93.9%
	CBV_PAM24057_c0_g1_i1	2288	XP_010273713	642	PREDICTED: microtubule-associated protein 70-1-like [Nelumbo nucifera]	0	949	1	32	1921	1	642	89.6%	83.9%
	CBV_PAM24057_c1_g1_i1	582	XP_010271362	673	PREDICTED: microtubule-associated protein 70-2-like [Nelumbo nucifera]	7e-19	94.7	2	431	580	624	673	96.0%	84.0%
	CBV_PAM24091_c0_g1_i1	2326	XP_002282770	844	PREDICTED: protein WEAK CHLOROPLAST MOVEMENT UNDER BLUE LIGHT 1-like [Vitis vinifera] gi|731429208|ref|XP_010664574.1|PREDICTED: protein WEAK CHLOROPLAST MOVEMENT UNDER BLUE LIGHT 1-like [Vitis vinifera]	0	646	1	50	2062	166	842	83.5%	70.5%
	CBV_PAM24056_c0_g1_i1	1260	XP_010926509	198	PREDICTED: uncharacterized protein LOC105048764 isoform X2 [Elaeis guineensis]	3e-70	232	1	158	733	1	194	83.5%	71.6%
	CBV_PAM24017_c0_g1_i1	1154	No hits found
	CBV_PAM24073_c0_g1_i1	1512	XP_009371257	358	PREDICTED: fructokinase-1 [Pyrus x bretschneideri]	0	537	0	313	1317	20	354	93.4%	82.4%
	CBV_PAM24010_c0_g1_i1	1435	XP_008795205	207	PREDICTED: uncharacterized protein LOC103711015 isoform X2 [Phoenix dactylifera]	1e-29	125	1	122	700	2	207	67.0%	49.1%
	CBV_PAM24010_c1_g1_i1	1026	XP_010258223	1275	PREDICTED: splicing factor 3B subunit 1 [Nelumbo nucifera] gi|720007184|ref|XP_010258224.1|PREDICTED: splicing factor 3B subunit 1 [Nelumbo nucifera]	4e-161	496	1	3	1025	135	477	96.2%	91.0%
	CBV_PAM24002_c0_g1_i1	1053	XP_010243201	202	PREDICTED: BRCA1-associated RING domain protein 1 [Nelumbo nucifera]	2e-71	233	1	314	799	34	194	85.8%	75.3%
	CBV_PAM24063_c0_g1_i1	1839	CBI17617	429	unnamed protein product [Vitis vinifera]	0	769	1	486	1709	15	422	95.6%	90.4%
	CBV_PAM24063_c1_g1_i1	2505	XP_010247416	675	PREDICTED: exocyst complex component EXO70A1 [Nelumbo nucifera]	0	971	2	362	2362	4	673	87.9%	76.6%
	CBV_PAM24063_c2_g1_i1	443	No hits found
	CBV_PAM24063_c2_g2_i1	443	No hits found
	CBV_PAM24063_c3_g1_i1	432	No hits found
	CBV_PAM24063_c5_g1_i1	825	XP_002510673	131	small nuclear ribonucleoprotein, putative [Ricinus communis] gi|223551374|gb|EEF52860.1|small nuclear ribonucleoprotein, putative [Ricinus communis]	2e-57	192	0	85	363	1	93	100.0%	94.6%
	CBV_PAM24063_c6_g1_i1	557	No hits found
	CBV_PAM24070_c0_g1_i1	434	ERM99135	219	hypothetical protein AMTR_s00101p00161760 [Amborella trichopoda]	5e-64	206	2	1	432	53	191	80.6%	68.1%
	CBV_PAM24070_c1_g1_i1	525	XP_010271794	280	PREDICTED: ubiquitin-associated domain-containing protein 2 isoform X2 [Nelumbo nucifera]	1e-70	227	2	2	472	1	156	87.9%	75.2%
	CBV_PAM24070_c2_g1_i1	1415	XP_010249959	660	PREDICTED: uncharacterized protein LOC104592336 [Nelumbo nucifera]	6e-156	470	1	2	943	346	659	88.9%	80.6%
	CBV_PAM24028_c0_g1_i1	1482	No hits found
	CBV_PAM24028_c0_g2_i1	1482	No hits found
	CBV_PAM24058_c0_g1_i1	1124	XP_010245367	405	PREDICTED: tubby-like F-box protein 3 [Nelumbo nucifera]	3e-131	394	0	1	696	170	405	88.1%	80.1%
	CBV_PAM24053_c0_g1_i1	1256	No hits found
	CBV_PAM24044_c0_g1_i1	2759	XP_010271184	831	PREDICTED: probable cadmium/zinc-transporting ATPase HMA1, chloroplastic isoform X1 [Nelumbo nucifera]	0	1144	1	422	2596	105	831	89.7%	81.6%
	CBV_PAM24014_c0_g1_i1	1044	XP_010279637	704	PREDICTED: uncharacterized mitochondrial protein ymf11 [Nelumbo nucifera] gi|720076545|ref|XP_010279638.1|PREDICTED: uncharacterized mitochondrial protein ymf11 [Nelumbo nucifera] gi|720076549|ref|XP_010279639.1|PREDICTED: uncharacterized mitochondrial protein ymf11[Nelumbo nucifera] gi|720076552|ref|XP_010279640.1| PREDICTED:uncharacterized mitochondrial protein ymf11 [Nelumbo nucifera]gi|720076…	2e-103	331	2	177	1043	10	302	78.8%	65.6%
	CBV_PAM24023_c0_g1_i1	2918	XP_010275448	715	PREDICTED: polycomb group protein EMBRYONIC FLOWER 2 isoform X2 [Nelumbo nucifera]	0	901	0	444	2504	1	715	77.3%	66.4%
	CBV_PAM24033_c0_g1_i1	3475	XP_010905534	492	PREDICTED: ultraviolet-B receptor UVR8 [Elaeis guineensis] gi|743868307|ref|XP_010905535.1|PREDICTED: ultraviolet-B receptor UVR8 [Elaeis guineensis]	0	791	1	931	2400	1	491	88.4%	76.4%
	CBV_PAM24096_c0_g1_i1	418	XP_010256656	644	PREDICTED: protein KRI1 homolog [Nelumbo nucifera] gi|720002361|ref|XP_010256657.1| PREDICTED:protein KRI1 homolog [Nelumbo nucifera]	5e-19	93.6	0	1	417	343	484	70.4%	59.2%
	CBV_PAM24096_c1_g1_i1	1160	XP_008781993	264	PREDICTED: uncharacterized protein LOC103701631 [Phoenix dactylifera]	2e-142	418	1	260	1054	1	264	85.3%	73.7%
	CBV_PAM24086_c0_g1_i1	1551	XP_012067591	362	PREDICTED: uncharacterized protein LOC105630401 [Jatropha curcas]	2e-31	81.3	1	270	608	26	139	57.0%	36.0%
	CBV_PAM24046_c0_g1_i1	849	XP_012490843	1997	PREDICTED: uncharacterized protein LOC105803292 isoform X8 [Gossypium raimondii]	3e-32	138	0	55	846	1499	1773	56.8%	46.0%
	CBV_PAM24046_c1_g1_i1	1372	AKO82460	561	calcium-dependent protein kinase 2 [Vitis pseudoreticulata]	0	599	1	457	1371	256	560	97.0%	92.8%
	CBV_PAM24046_c2_g1_i1	2414	XP_010905319	742	PREDICTED: uncharacterized protein LOC105032551 isoform X1 [Elaeis guineensis]	2e-119	390	0	268	2031	153	739	57.0%	39.5%
	CBV_PAM24046_c3_g1_i1	564	No hits found
	CBV_PAM24019_c0_g1_i1	1895	XP_010279197	467	PREDICTED: homogentisate 1,2-dioxygenase [Nelumbo nucifera]	0	814	1	284	1624	6	452	91.1%	85.2%
	CBV_PAM24072_c0_g1_i1	3271	XP_010262408	731	PREDICTED: tetratricopeptide repeat protein 7A-like [Nelumbo nucifera]	0	1028	1	277	2463	1	731	84.4%	73.5%
	CBV_PAM24007_c0_g1_i1	462	XP_002275216	253	PREDICTED: translocon-associated protein subunit alpha [Vitis vinifera] gi|147821778|emb|CAN77171.1|hypothetical protein VITISV_029842 [Vitis vinifera]gi|297744658|emb|CBI37920.3| unnamed protein product [Vitis vinifera]	2e-14	77.8	2	3	116	206	243	97.4%	94.7%
	CBV_PAM24007_c1_g1_i1	462	No hits found
	CBV_PAM24007_c2_g1_i1	959	KHN03805	369	UPF0396 protein [Glycine soja]	1e-104	323	0	148	675	194	369	92.6%	88.1%
	CBV_PAM24021_c0_g1_i1	621	XP_011091476	168	PREDICTED: ubiquitin-conjugating enzyme E2 7 [Sesamum indicum]	6e-05	51.2	2	71	145	144	168	100.0%	92.0%
	CBV_PAM24060_c0_g1_i1	1297	XP_010277017	395	PREDICTED: FAM10 family protein At4g22670-like [Nelumbo nucifera] gi|719972258|ref|XP_010277023.1|PREDICTED: FAM10 family protein At4g22670-like [Nelumbo nucifera] gi|719972261|ref|XP_010277030.1| PREDICTED:FAM10 family protein At4g22670-like [Nelumbo nucifera] gi|719972266|ref|XP_010277042.1|PREDICTED: FAM10 family protein At4g22670-like [Nelumbo nucifera]	5e-39	155	2	12	446	1	150	76.0%	65.3%
	CBV_PAM24068_c0_g1_i1	1153	XP_008799092	153	PREDICTED: uncharacterized protein LOC103713832 [Phoenix dactylifera]	2e-14	80.5	1	233	496	10	93	67.0%	48.9%
	CBV_PAM24061_c0_g1_i1	665	CAD43141	382	cyclin D2 [Daucus carota]	2e-06	57.4	0	115	444	275	374	55.4%	40.2%
	CBV_PAM24065_c0_g1_i1	465	No hits found
	CBV_PAM24065_c1_g1_i1	622	XP_010259755	181	PREDICTED: protein GLUTAMINE DUMPER 5-like [Nelumbo nucifera]	1e-32	127	0	133	429	33	131	91.9%	78.8%
	CBV_PAM24065_c2_g1_i1	590	No hits found
	CBV_PAM24065_c3_g1_i1	831	No hits found
	CBV_PAM24065_c4_g1_i1	1527	XP_007038936	222	Myosin heavy chain-related isoform 1 [Theobroma cacao] gi|508776181|gb|EOY23437.1| Myosin heavy chain-related isoform 1 [Theobroma cacao]	6e-91	289	0	769	1377	6	222	84.3%	72.8%
	CBV_PAM24029_c0_g1_i1	755	KDO38891	169	hypothetical protein CISIN_1g039492mg [Citrus sinensis]	1e-63	208	2	327	755	12	154	82.5%	65.7%
	CBV_PAM24005_c0_g1_i1	751	XP_006494244	920	PREDICTED: putative disease resistance protein At1g50180-like [Citrus sinensis]	5e-53	194	1	7	696	14	248	65.4%	47.7%
	CBV_PAM24048_c0_g1_i1	517	XP_010054988	157	PREDICTED: ORM1-like protein 3 [Eucalyptus grandis] gi|629106330|gb|KCW71476.1| hypothetical protein EUGRSUZ_E00036 [Eucalyptus grandis]	2e-08	60.5	0	428	517	128	157	100.0%	93.3%
	CBV_PAM24097_c0_g1_i1	1689	CBI21662	319	unnamed protein product [Vitis vinifera]	7e-172	502	0	493	1323	39	312	91.7%	86.6%
	CBV_PAM24097_c1_g1_i1	466	No hits found
	CBV_PAM24024_c0_g1_i1	1770	XP_010262220	479	PREDICTED: ubiquitin carboxyl-terminal hydrolase 6 [Nelumbo nucifera]	0	773	0	112	1560	1	479	90.5%	82.8%
	CBV_PAM24024_c1_g1_i1	746	No hits found
	CBV_PAM24036_c0_g1_i1	3526	XP_010920131	535	PREDICTED: T-complex protein 1 subunit zeta-like [Elaeis guineensis]	0	1004	0	2003	3526	28	535	98.6%	94.5%
	CBV_PAM24036_c1_g1_i1	472	AEZ35253	294	cyclin-dependent kinase A [Persea americana]	3e-59	197	1	176	472	1	99	98.0%	97.0%
	CBV_PAM24036_c2_g1_i1	925	XP_010259248	678	PREDICTED: pentatricopeptide repeat-containing protein At1g08070-like [Nelumbo nucifera]	1e-166	491	0	1	924	47	354	85.1%	72.1%
	CBV_PAM24009_c0_g1_i1	1564	XP_010268785	369	PREDICTED: uncharacterized protein LOC104605639 [Nelumbo nucifera]	0	560	1	287	1393	1	367	85.1%	69.7%
	CBV_PAM24009_c1_g1_i1	556	XP_011623851	88	PREDICTED: uncharacterized protein LOC105420743 [Amborella trichopoda]	3e-33	125	0	182	442	3	88	82.8%	67.8%
	CBV_PAM24018_c0_g1_i1	574	No hits found
	CBV_PAM24040_c0_g1_i1	1276	XP_010248211	425	PREDICTED: cytochrome P450 CYP72A219-like, partial [Nelumbo nucifera]	6e-105	330	0	1	603	224	424	86.6%	74.1%
	CBV_PAM24032_c0_g1_i1	1076	No hits found
	CBV_PAM24088_c0_g1_i1	1461	XP_010245068	396	PREDICTED: beta-1,3-galactosyltransferase 7 [Nelumbo nucifera]	0	692	2	90	1274	1	396	90.0%	83.5%
	CBV_PAM24043_c0_g1_i1	775	XP_006351292	344	PREDICTED: probable calcium-binding protein CML49-like [Solanum tuberosum]	6e-108	328	2	165	713	162	344	97.3%	87.4%
	CBV_PAM24008_c0_g1_i1	1668	XP_009405577	1282	PREDICTED: uncharacterized protein LOC103988692 [Musa acuminata subsp. malaccensis]	0	739	0	361	1668	773	1208	91.8%	85.1%
	CBV_PAM24031_c0_g1_i1	1586	XP_009394180	961	PREDICTED: ATP-dependent zinc metalloprotease FtsH isoform X2 [Musa acuminata subsp. malaccensis]	5e-40	166	0	3	401	83	217	83.7%	69.6%
	CBV_PAM24031_c1_g1_i1	1121	No hits found
	CBV_PAM24031_c2_g1_i1	1818	XP_006431229	118	hypothetical protein CICLE_v10013136mg [Citrus clementina] gi|568858289|ref|XP_006482686.1|PREDICTED: membrane-anchored ubiquitin-fold protein 2-like isoform X1 [Citrus sinensis] gi|568858291|ref|XP_006482687.1|PREDICTED: membrane-anchored ubiquitin-fold protein 2-like isoform X2 [Citrus sinensis] gi|557533286|gb|ESR44469.1|hypothetical protein CICLE_v10013136mg [Citrus clementina]gi|641853850|gb…	1e-50	182	2	882	1220	4	117	87.7%	75.4%
	CBV_PAM24075_c0_g1_i1	3513	XP_010253389	952	PREDICTED: U4/U6 small nuclear ribonucleoprotein Prp3 isoform X1 [Nelumbo nucifera]	0	882	2	314	2317	281	952	84.5%	75.5%
	CBV_PAM24039_c0_g1_i1	734	No hits found
	CBV_PAM24039_c1_g1_i1	1319	XP_010936617	478	PREDICTED: heterogeneous nuclear ribonucleoprotein 1-like [Elaeis guineensis]	8e-41	162	0	579	1298	232	474	71.6%	58.0%
	CBV_PAM24047_c0_g1_i1	901	BAS95270	171	Os05g0556600, partial [Oryza sativa Japonica Group]	0.0003	50.4	0	763	879	100	138	76.9%	59.0%
	CBV_PAM24020_c0_g1_i1	1555	XP_011094810	366	PREDICTED: diaminopimelate epimerase, chloroplastic [Sesamum indicum]	7e-18	95.5	2	1014	1148	322	366	97.8%	91.1%
	CBV_PAM24035_c0_g1_i1	1145	XP_012079567	264	PREDICTED: methylesterase 10-like [Jatropha curcas]	2e-91	288	2	211	981	4	260	70.4%	49.4%
	CBV_PAM24035_c1_g1_i1	558	XP_010934944	683	PREDICTED: LOW QUALITY PROTEIN: trihelix transcription factor GT-2-like [Elaeis guineensis]	2e-13	78.6	1	284	544	140	226	63.4%	48.4%
	CBV_PAM24098_c0_g1_i1	2912	XP_010268821	487	PREDICTED: probable ADP-ribosylation factor GTPase-activating protein AGD5 [Nelumbo nucifera]	2e-165	506	2	234	1685	1	487	72.2%	62.6%
	CBV_PAM24098_c0_g2_i1	2914	XP_010268821	487	PREDICTED: probable ADP-ribosylation factor GTPase-activating protein AGD5 [Nelumbo nucifera]	4e-165	505	1	236	1687	1	487	72.2%	62.6%
	CBV_PAM24098_c0_g3_i1	2918	XP_010268821	487	PREDICTED: probable ADP-ribosylation factor GTPase-activating protein AGD5 [Nelumbo nucifera]	2e-165	506	2	240	1691	1	487	72.2%	62.6%
	CBV_PAM24098_c0_g4_i1	2916	XP_010268821	487	PREDICTED: probable ADP-ribosylation factor GTPase-activating protein AGD5 [Nelumbo nucifera]	5e-166	508	0	238	1689	1	487	72.2%	62.6%
	CBV_PAM24098_c0_g5_i1	2920	XP_010268821	487	PREDICTED: probable ADP-ribosylation factor GTPase-activating protein AGD5 [Nelumbo nucifera]	5e-165	505	1	242	1693	1	487	72.2%	62.6%
	CBV_PAM24098_c1_g1_i1	1673	No hits found
	CBV_PAM24000_c0_g1_i1	2055	XP_010264039	615	PREDICTED: sterol 3-beta-glucosyltransferase UGT80A2-like isoform X1 [Nelumbo nucifera]	0	919	1	188	1885	56	615	90.1%	80.4%
	CBV_PAM24085_c0_g1_i1	1673	XP_010249003	360	PREDICTED: uncharacterized protein LOC104591721 [Nelumbo nucifera]	2e-142	428	1	398	1351	48	360	79.8%	68.0%
	CBV_PAM24034_c0_g1_i1	933	No hits found
	CBV_PAM24045_c0_g1_i1	408	No hits found
	CBV_PAM24045_c1_g1_i1	1337	XP_008808452	482	PREDICTED: UDP-glycosyltransferase 92A1-like [Phoenix dactylifera]	6e-38	102	1	641	898	307	393	69.0%	56.3%
	CBV_PAM24062_c0_g1_i1	593	KDO55923	97	hypothetical protein CISIN_1g042287mg, partial [Citrus sinensis]	2e-25	105	0	357	548	34	97	100.0%	100.0%
	CBV_PAM24062_c1_g1_i1	1205	XP_008801612	374	PREDICTED: transcription initiation factor IIA subunit 1-like [Phoenix dactylifera]	3e-95	302	2	189	1205	5	340	74.7%	62.9%
	CBV_PAM24054_c0_g1_i1	732	XP_006344968	203	PREDICTED: uncharacterized protein At2g29880-like [Solanum tuberosum]	3e-32	128	2	207	614	40	175	64.0%	41.2%
	CBV_PAM24071_c0_g1_i1	1170	XP_010243575	518	PREDICTED: serine/threonine-protein kinase PBS1-like [Nelumbo nucifera]	9e-138	416	1	2	862	229	516	85.8%	77.4%
	CBV_PAM24071_c1_g1_i1	546	No hits found
	CBV_PAM24059_c0_g1_i1	426	No hits found
	CBV_PAM24059_c1_g1_i1	1771	XP_010912744	454	PREDICTED: la-related protein 6B-like [Elaeis guineensis]	2e-145	441	1	134	1435	1	454	68.0%	56.2%
	CBV_PAM24059_c2_g1_i1	871	XP_010241076	631	PREDICTED: transcription factor 25 [Nelumbo nucifera]	2e-131	399	2	3	869	67	363	79.1%	68.4%
	CBV_PAM24059_c3_g1_i1	619	No hits found
	CBV_PAM24059_c4_g1_i1	542	KHN30553	140	ADP-ribosylation factor-like protein 5 [Glycine soja]	2e-09	63.2	1	455	541	1	29	100.0%	96.6%
	CBV_PAM24004_c0_g1_i1	434	AAO85809	189	S-adenosylmethionine synthetase [Salvia miltiorrhiza]	1e-23	102	1	2	151	140	189	96.0%	92.0%
	CBV_PAM24004_c2_g1_i1	637	No hits found
	CBV_PAM24084_c0_g1_i1	2199	XP_010923507	710	PREDICTED: LOW QUALITY PROTEIN: RNA-binding protein 47-like [Elaeis guineensis]	0	572	0	169	1494	267	709	77.5%	64.2%
	CBV_PAM24079_c0_g1_i1	516	CAN69430	1998	hypothetical protein VITISV_024658 [Vitis vinifera]	0.0003	46.6	1	297	482	1806	1867	58.1%	41.9%
	CBV_PAM24079_c0_g2_i1	597	XP_010279234	294	PREDICTED: uncharacterized protein LOC104613207 [Nelumbo nucifera]	2e-16	85.1	0	7	363	171	289	52.1%	29.4%
	CBV_PAM24050_c0_g1_i1	1841	XP_002276261	790	PREDICTED: potassium transporter 11 [Vitis vinifera] gi|147778418|emb|CAN60810.1| hypothetical protein VITISV_036657 [Vitis vinifera]	0	1062	0	3	1841	48	660	94.9%	88.4%
	CBV_PAM24076_c0_g1_i1	1998	XP_010251084	312	PREDICTED: translocase of chloroplast 34, chloroplastic-like [Nelumbo nucifera] gi|719963913|ref|XP_010251091.1|PREDICTED: translocase of chloroplast 34, chloroplastic-like [Nelumbo nucifera]	1e-174	513	1	110	1033	1	308	92.9%	83.4%
	CBV_PAM24042_c0_g1_i1	734	XP_007048444	815	S-adenosyl-L-methionine-dependent methyltransferases superfamily protein [Theobroma cacao]gi|508700705|gb|EOX92601.1| S-adenosyl-L-methionine-dependent methyltransferases superfamily protein [Theobroma cacao]	1e-18	95.9	1	2	175	758	815	89.7%	74.1%
	CBV_PAM24055_c0_g1_i1	641	XP_010258353	97	PREDICTED: mini zinc finger protein 2 [Nelumbo nucifera]	2e-23	101	0	258	524	1	89	76.4%	64.0%
	CBV_PAM24037_c0_g1_i1	1250	XP_010245674	238	PREDICTED: uncharacterized protein LOC104589153 isoform X2 [Nelumbo nucifera]	4e-82	264	2	565	1083	65	238	87.9%	75.3%
	CBV_PAM24015_c0_g1_i1	3043	CBI15319	1155	unnamed protein product [Vitis vinifera]	3e-97	344	0	403	2544	435	1155	49.9%	37.7%
	CBV_PAM24067_c0_g1_i1	1129	XP_008811583	369	PREDICTED: developmentally-regulated G-protein 3 [Phoenix dactylifera]	2e-117	358	0	457	1110	1	218	99.5%	96.3%
	CBV_PAM24067_c1_g1_i1	780	XP_010279579	463	PREDICTED: anthocyanidin 3-O-glucosyltransferase 2-like [Nelumbo nucifera]	2e-42	161	0	364	777	322	460	74.8%	51.1%
	CBV_PAM24067_c2_g1_i1	642	No hits found
	CBV_PAM24025_c0_g1_i1	1187	XP_010261971	644	PREDICTED: polyadenylate-binding protein-interacting protein 3-like [Nelumbo nucifera] gi|720018998|ref|XP_010261972.1|PREDICTED: polyadenylate-binding protein-interacting protein 3-like [Nelumbo nucifera] gi|720019001|ref|XP_010261973.1|PREDICTED: polyadenylate-binding protein-interacting protein 3-like [Nelumbo nucifera]	5e-148	446	1	5	1186	56	453	76.9%	67.7%
	CBV_PAM24025_c1_g1_i1	2220	XP_010663184	738	PREDICTED: uncharacterized protein LOC100255253 [Vitis vinifera] gi|731425243|ref|XP_010663185.1|PREDICTED: uncharacterized protein LOC100255253 [Vitis vinifera]	0	929	0	1	1920	88	729	83.6%	73.9%
	CBV_PAM24025_c2_g1_i1	789	XP_010914749	563	PREDICTED: clathrin interactor EPSIN 1-like [Elaeis guineensis]	3e-72	243	0	1	375	5	129	95.2%	88.8%
	CBV_PAM24006_c0_g1_i1	2078	XP_008240286	1923	PREDICTED: NF-X1-type zinc finger protein NFXL1 [Prunus mume]	0	869	0	6	1901	1134	1769	81.2%	65.8%
	CBV_PAM24022_c0_g1_i1	656	EFE20963	66	hypothetical protein EDWATA_04070 [Edwardsiella tarda ATCC 23685]	5e-13	72	2	466	651	2	65	67.2%	61.2%
	CBV_PAM24026_c0_g1_i1	1009	XP_010662275	384	PREDICTED: uncharacterized protein LOC100257148 isoform X2 [Vitis vinifera]	6e-97	304	2	273	1004	130	382	77.5%	62.8%
	CBV_PAM24095_c0_g1_i1	2199	XP_010259566	1941	PREDICTED: uncharacterized protein LOC104598940 isoform X2 [Nelumbo nucifera]	2e-153	502	1	3	1613	65	582	69.4%	56.2%
	CBV_PAM24095_c1_g1_i1	2239	XP_010259549	1943	PREDICTED: uncharacterized protein LOC104598940 isoform X1 [Nelumbo nucifera] gi|719966655|ref|XP_010259557.1|PREDICTED: uncharacterized protein LOC104598940 isoform X1 [Nelumbo nucifera]	4e-156	510	2	261	2237	558	1260	57.3%	45.6%
	CBV_PAM24001_c0_g1_i1	863	KNA11667	527	hypothetical protein SOVF_133110 [Spinacia oleracea]	3e-05	55.5	1	2	82	344	370	100.0%	88.9%
	CBV_PAM24038_c0_g1_i1	2523	XP_002269873	711	PREDICTED: DEAD-box ATP-dependent RNA helicase 7 [Vitis vinifera]	0	847	1	561	2171	117	652	90.7%	80.1%
	CBV_PAM24093_c0_g1_i1	1310	No hits found
	CBV_PAM24093_c1_g1_i1	921	No hits found
	CBV_PAM24080_c0_g1_i1	2859	XP_010247617	690	PREDICTED: cysteine-rich receptor-like protein kinase 10 [Nelumbo nucifera]	6e-152	478	2	6	1049	342	688	79.7%	68.2%
	CBV_PAM24080_c1_g1_i1	867	XP_010249880	439	PREDICTED: E3 ubiquitin-protein ligase At1g63170-like [Nelumbo nucifera]	1e-44	168	0	1	558	1	186	76.9%	60.8%
	CBV_PAM24080_c2_g1_i1	2323	XP_008388270	388	PREDICTED: proliferation-associated protein 2G4-like isoform X2 [Malus domestica]	2e-100	328	1	1	615	1	203	96.6%	90.7%
	CBV_PAM24011_c0_g1_i1	1938	XP_007207336	356	hypothetical protein PRUPE_ppa007753mg [Prunus persica] gi|462402978|gb|EMJ08535.1| hypothetical protein PRUPE_ppa007753mg [Prunus persica]	0	550	1	465	1526	1	356	86.6%	77.1%
	CBV_PAM24092_c0_g1_i1	2496	XP_002272685	832	PREDICTED: pre-mRNA-processing factor 39 [Vitis vinifera]	0	1097	1	35	2320	1	753	82.2%	72.3%
	CBV_PAM24052_c0_g1_i1	686	XP_013467485	259	calcium-binding EF-hand protein [Medicago truncatula] gi|657402647|gb|KEH41522.1| calcium-binding EF-hand protein [Medicago truncatula]	3e-42	155	0	421	675	120	204	94.1%	84.7%
	CBV_PAM24094_c0_g1_i1	2389	XP_010240915	345	PREDICTED: probable dolichyl-diphosphooligosaccharide--protein glycosyltransferase subunit 3B [Nelumbo nucifera]	7e-136	419	2	129	1079	28	345	82.1%	67.1%
	CBV_PAM24027_c0_g1_i1	1527	XP_010245552	219	PREDICTED: uncharacterized protein LOC104589038 [Nelumbo nucifera]	9e-55	195	1	227	742	35	212	72.4%	59.1%
	CBV_PAM38662_c0_g1_i1	1912	XP_010242141	484	PREDICTED: uncharacterized protein LOC104586562 isoform X5 [Nelumbo nucifera]	0	677	0	175	1551	25	484	85.5%	71.2%
	CBV_PAM38653_c0_g1_i1	602	No hits found
	CBV_PAM38680_c0_g1_i1	663	No hits found
	CBV_PAM38689_c0_g1_i1	1063	No hits found
	CBV_PAM38683_c0_g1_i1	921	XP_010265141	303	PREDICTED: LOB domain-containing protein 41-like [Nelumbo nucifera]	2e-88	278	2	3	680	13	271	69.9%	57.9%
	CBV_PAM38683_c1_g1_i1	433	No hits found
	CBV_PAM38623_c0_g1_i1	1540	XP_010929329	479	PREDICTED: zinc finger CCCH domain-containing protein 40-like isoform X1 [Elaeis guineensis]gi|743812101|ref|XP_010929330.1| PREDICTED: zinc finger CCCH domain-containing protein 40-like isoform X2 [Elaeis guineensis]	0	721	0	139	1341	1	402	92.1%	88.1%
	CBV_PAM38676_c0_g2_i1	549	No hits found
	CBV_PAM38697_c0_g1_i1	2824	XP_011047106	391	PREDICTED: homogentisate solanesyltransferase, chloroplastic [Populus euphratica]	2e-172	520	1	1552	2715	18	391	82.8%	75.6%
	CBV_PAM38697_c1_g1_i1	1141	XP_002273943	560	PREDICTED: sorting nexin 2A [Vitis vinifera]	3e-144	433	2	3	758	309	560	93.3%	80.2%
	CBV_PAM38638_c0_g1_i1	1539	XP_010263261	442	PREDICTED: APO protein 1, chloroplastic isoform X2 [Nelumbo nucifera]	6e-26	119	1	149	571	30	169	71.4%	61.2%
	CBV_PAM38638_c0_g2_i1	1593	XP_010263261	442	PREDICTED: APO protein 1, chloroplastic isoform X2 [Nelumbo nucifera]	7e-26	119	1	149	571	30	169	71.4%	61.2%
	CBV_PAM38698_c0_g1_i1	825	XP_004309992	433	PREDICTED: E3 ubiquitin-protein ligase RGLG2-like [Fragaria vesca subsp. vesca]	6e-17	89.7	0	115	252	385	430	89.1%	84.8%
	CBV_PAM38649_c0_g1_i1	567	No hits found
	CBV_PAM38672_c0_g1_i1	1489	KHG05831	156	40S ribosomal S20-2 -like protein [Gossypium arboreum]	0.0002	51.6	1	1151	1342	12	82	62.0%	50.7%
	CBV_PAM38629_c0_g1_i1	610	XP_009368941	1446	PREDICTED: putative transcription elongation factor SPT5 homolog 1 isoform X3 [Pyrus x bretschneideri]	5e-06	56.6	0	16	168	1395	1445	78.4%	74.5%
	CBV_PAM38616_c0_g1_i1	508	No hits found
	CBV_PAM38699_c0_g1_i1	3153	XP_010908008	291	PREDICTED: uncharacterized protein LOC105034514 isoform X1 [Elaeis guineensis]	2e-104	341	2	255	1130	1	290	77.4%	63.6%
	CBV_PAM38699_c0_g2_i1	3156	XP_010908008	291	PREDICTED: uncharacterized protein LOC105034514 isoform X1 [Elaeis guineensis]	2e-104	341	2	255	1130	1	290	77.4%	63.6%
	CBV_PAM38699_c0_g3_i1	3159	XP_010908008	291	PREDICTED: uncharacterized protein LOC105034514 isoform X1 [Elaeis guineensis]	2e-104	341	2	255	1130	1	290	77.4%	63.6%
	CBV_PAM38679_c0_g1_i1	590	XP_010270917	266	PREDICTED: craniofacial development protein 1 [Nelumbo nucifera] gi|720047779|ref|XP_010270918.1|PREDICTED: craniofacial development protein 1 [Nelumbo nucifera] gi|720047784|ref|XP_010270919.1| PREDICTED: craniofacial development protein 1 [Nelumbo nucifera] gi|720047787|ref|XP_010270920.1|PREDICTED: craniofacial development protein 1 [Nelumbo nucifera]	1e-30	124	1	122	589	15	167	75.3%	62.0%
	CBV_PAM38659_c0_g1_i1	1963	No hits found
	CBV_PAM38675_c0_g1_i1	1274	KCW46283	611	hypothetical protein EUGRSUZ_K00151 [Eucalyptus grandis]	7e-167	495	1	104	1090	275	603	84.8%	69.9%
	CBV_PAM38693_c0_g1_i1	1014	XP_008789408	447	PREDICTED: protein prenyltransferase alpha subunit repeat-containing protein 1-B [Phoenix dactylifera] gi|672131688|ref|XP_008789409.1| PREDICTED: protein prenyltransferase alpha subunit repeat-containing protein 1-B [Phoenix dactylifera]	2e-57	204	1	6	596	1	195	70.6%	51.8%
	CBV_PAM38666_c0_g1_i1	847	ABF13311	172	poly-A binding protein, partial [Phaseolus vulgaris]	1e-16	85.5	1	2	130	20	62	97.7%	93.0%
	CBV_PAM38666_c1_g1_i1	571	No hits found
	CBV_PAM38615_c0_g1_i1	1033	No hits found
	CBV_PAM38648_c0_g1_i1	1031	XP_010249071	184	PREDICTED: probable WRKY transcription factor 75 [Nelumbo nucifera]	1e-57	196	1	281	568	89	184	96.9%	93.8%
	CBV_PAM38648_c1_g1_i1	775	XP_010528536	316	PREDICTED: aldo-keto reductase family 4 member C9-like [Tarenaya hassleriana]	1e-32	132	0	2	223	125	198	89.2%	79.7%
	CBV_PAM38660_c0_g1_i1	1879	XP_010647276	257	PREDICTED: uncharacterized protein LOC100853798 isoform X2 [Vitis vinifera]	6e-51	188	0	731	1447	7	254	59.6%	43.6%
	CBV_PAM38642_c0_g1_i1	1448	XP_010245983	258	PREDICTED: cyclin-dependent kinase inhibitor 5 [Nelumbo nucifera]	7e-61	211	0	501	1202	1	257	65.8%	48.6%
	CBV_PAM38621_c0_g1_i1	1351	XP_012853533	163	PREDICTED: transmembrane protein 18 [Erythranthe guttatus] gi|604304693|gb|EYU23944.1| hypothetical protein MIMGU_mgv1a015262mg [Erythranthe guttata]	6e-79	254	0	653	1141	1	163	90.2%	71.8%
	CBV_PAM38621_c1_g1_i1	610	No hits found
	CBV_PAM38622_c0_g1_i1	938	KDO59232	164	hypothetical protein CISIN_1g043786mg, partial [Citrus sinensis]	9e-32	127	1	581	859	72	164	91.4%	77.4%
	CBV_PAM38622_c1_g1_i1	1861	XP_012461475	661	PREDICTED: putative DUF21 domain-containing protein At3g13070, chloroplastic [Gossypium raimondii]	0	669	2	3	1535	1	506	79.7%	69.5%
	CBV_PAM38622_c2_g1_i1	998	XP_012491052	1108	PREDICTED: histidine kinase 2 isoform X5 [Gossypium raimondii] gi|823190149|ref|XP_012491053.1|PREDICTED: histidine kinase 2 isoform X5 [Gossypium raimondii] gi|823190152|ref|XP_012491054.1| PREDICTED: histidine kinase 2 isoform X5 [Gossypium raimondii]	5e-40	161	2	3	497	371	508	61.5%	54.4%
	CBV_PAM38639_c0_g1_i1	841	XP_010251046	168	PREDICTED: uncharacterized protein LOC104593068 [Nelumbo nucifera]	1e-30	124	0	1	480	15	167	65.6%	54.4%
	CBV_PAM38685_c0_g1_i1	575	XP_010099641	348	hypothetical protein L484_013434 [Morus notabilis] gi|587891484|gb|EXB80107.1| hypothetical protein L484_013434 [Morus notabilis]	1e-75	243	2	144	575	146	289	93.1%	88.2%
	CBV_PAM38685_c1_g1_i1	429	XP_010931321	1357	PREDICTED: regulatory-associated protein of TOR 2-like isoform X1 [Elaeis guineensis]	3e-12	74.3	1	3	125	1245	1285	90.2%	85.4%
	CBV_PAM38625_c0_g1_i1	663	XP_010257991	191	PREDICTED: uncharacterized protein C9orf85 homolog [Nelumbo nucifera]	4e-91	278	0	106	612	2	171	84.1%	77.6%
	CBV_PAM38610_c0_g1_i1	1952	XP_007030243	386	Tyrosine/DOPA decarboxylase [Theobroma cacao] gi|508718848|gb|EOY10745.1| Tyrosine/DOPA decarboxylase [Theobroma cacao]	4e-171	506	1	356	1360	46	381	83.0%	69.3%
	CBV_PAM38665_c0_g1_i1	2250	XP_010246552	343	PREDICTED: uncharacterized protein LOC104589810 [Nelumbo nucifera]	3e-71	248	2	492	1115	133	340	72.2%	60.3%
	CBV_PAM38631_c0_g1_i1	1731	XP_010244437	658	PREDICTED: protein kinase and PP2C-like domain-containing protein [Nelumbo nucifera]	0	850	2	2	1585	7	532	88.6%	76.9%
	CBV_PAM38640_c0_g1_i1	529	No hits found
	CBV_PAM38640_c0_g2_i1	529	No hits found
	CBV_PAM38643_c0_g1_i1	1513	No hits found
	CBV_PAM38611_c0_g1_i1	513	No hits found
	CBV_PAM38618_c0_g1_i1	674	ERN17947	394	hypothetical protein AMTR_s00046p00064910 [Amborella trichopoda]	4e-23	105	1	341	673	268	357	62.2%	48.6%
	CBV_PAM38630_c0_g1_i1	1332	XP_008801471	249	PREDICTED: probable aquaporin TIP4-3 [Phoenix dactylifera]	3e-115	350	0	376	1110	1	245	89.8%	79.6%
	CBV_PAM38646_c0_g1_i1	747	No hits found
	CBV_PAM38658_c0_g1_i1	720	No hits found
	CBV_PAM38624_c0_g1_i1	3587	XP_010245319	712	PREDICTED: uncharacterized protein LOC104588894 [Nelumbo nucifera]	3e-47	192	0	415	879	59	212	75.5%	61.3%
	CBV_PAM38602_c0_g1_i1	964	XP_010252801	608	PREDICTED: serine/threonine-protein kinase D6PKL2-like [Nelumbo nucifera] gi|719989924|ref|XP_010252802.1|PREDICTED: serine/threonine-protein kinase D6PKL2-like [Nelumbo nucifera]	2e-147	441	2	126	962	88	362	90.0%	83.9%
	CBV_PAM38602_c1_g1_i1	2941	XP_010255357	2260	PREDICTED: mediator of RNA polymerase II transcription subunit 12-like isoform X2 [Nelumbo nucifera]	0	1234	1	2	2938	91	1065	76.9%	63.0%
	CBV_PAM38602_c2_g1_i1	1049	XP_010252801	608	PREDICTED: serine/threonine-protein kinase D6PKL2-like [Nelumbo nucifera] gi|719989924|ref|XP_010252802.1|PREDICTED: serine/threonine-protein kinase D6PKL2-like [Nelumbo nucifera]	5e-159	471	2	238	1047	336	608	89.0%	82.4%
	CBV_PAM38694_c0_g1_i1	1019	No hits found
	CBV_PAM38661_c0_g1_i1	692	XP_010260917	364	PREDICTED: transcription factor VIP1-like [Nelumbo nucifera]	1e-20	98.6	2	136	465	16	125	64.7%	52.6%
	CBV_PAM38692_c0_g1_i1	515	No hits found
	CBV_PAM38674_c0_g1_i1	595	No hits found
	CBV_PAM38619_c0_g1_i1	1175	XP_010251541	636	PREDICTED: probable inactive receptor kinase At4g23740 [Nelumbo nucifera] gi|719985917|ref|XP_010251542.1|PREDICTED: probable inactive receptor kinase At4g23740 [Nelumbo nucifera] gi|719985920|ref|XP_010251543.1|PREDICTED: probable inactive receptor kinase At4g23740[Nelumbo nucifera]	2e-124	385	2	54	1151	1	366	79.6%	63.8%
	CBV_PAM38607_c0_g1_i1	546	No hits found
	CBV_PAM38607_c1_g1_i1	2716	XP_010248625	603	PREDICTED: uncharacterized protein LOC104591480 [Nelumbo nucifera]	0	703	0	782	2593	2	598	79.5%	64.9%
	CBV_PAM38607_c2_g1_i1	1023	No hits found
	CBV_PAM38667_c0_g1_i1	1404	XP_010250239	776	PREDICTED: putative chloride channel-like protein CLC-g [Nelumbo nucifera]	0	652	1	3	1268	31	452	90.0%	80.1%
	CBV_PAM38606_c0_g1_i1	893	XP_010920713	478	PREDICTED: uncharacterized protein LOC105044489 isoform X1 [Elaeis guineensis]	1e-23	109	0	273	893	284	463	51.2%	34.9%
	CBV_PAM38684_c0_g1_i1	1499	XP_010258970	269	PREDICTED: uncharacterized protein LOC104598542 [Nelumbo nucifera]	3e-129	389	1	284	1096	1	269	83.4%	74.9%
	CBV_PAM38684_c1_g1_i1	661	EMT29426	702	hypothetical protein F775_24379 [Aegilops tauschii]	4e-08	63.2	2	15	182	12	67	64.3%	48.2%
	CBV_PAM38650_c0_g1_i1	576	XP_010664426	2657	PREDICTED: uncharacterized protein LOC100254031 isoform X1 [Vitis vinifera]	3e-73	253	1	2	574	1991	2180	86.9%	80.1%
	CBV_PAM38650_c0_g2_i1	1991	XP_010277543	2680	PREDICTED: uncharacterized protein LOC104611946 [Nelumbo nucifera]	0	791	0	522	1991	2197	2680	90.2%	83.1%
	CBV_PAM38652_c0_g1_i1	1942	XP_010254490	515	PREDICTED: sulfhydryl oxidase 2-like isoform X3 [Nelumbo nucifera]	0	707	0	338	1834	14	515	82.9%	71.2%
	CBV_PAM38628_c0_g1_i1	599	No hits found
	CBV_PAM38682_c0_g1_i1	1887	XP_010253447	819	PREDICTED: TBC1 domain family member 8B isoform X2 [Nelumbo nucifera]	0	894	2	15	1886	161	764	82.6%	74.6%
	CBV_PAM38637_c0_g1_i1	781	No hits found
	CBV_PAM38691_c0_g1_i1	2409	XP_010279037	658	PREDICTED: C-terminal binding protein AN-like [Nelumbo nucifera]	0	884	2	228	2114	27	658	87.2%	79.1%
	CBV_PAM38647_c0_g1_i1	660	NP_001051573	293	Os03g0799000 [Oryza sativa Japonica Group] gi|28209501|gb|AAO37519.1| histone-like protein[Oryza sativa Japonica Group] gi|108711572|gb|ABF99367.1|linker histone H1 and H5 family protein, expressed [Oryza sativa Japonica Group] gi|113550044|dbj|BAF13487.1| Os03g0799000[Oryza sativa Japonica Group] gi|125588261|gb|EAZ28925.1|hypothetical protein OsJ_12968 [Oryza sativa Japonica Group]gi|215708730|…	7e-25	109	0	277	483	57	125	87.0%	72.5%
	CBV_PAM38612_c0_g1_i1	1103	CDP15192	1444	unnamed protein product [Coffea canephora]	5e-53	201	1	152	640	1282	1444	74.8%	58.3%
	CBV_PAM38635_c0_g1_i1	613	AFK48886	181	unknown [Lotus japonicus]	1e-81	253	1	2	424	30	170	97.2%	87.9%
	CBV_PAM38635_c1_g1_i1	475	No hits found
	CBV_PAM38688_c0_g1_i1	691	No hits found
	CBV_PAM38688_c1_g1_i1	819	No hits found
	CBV_PAM38677_c0_g1_i1	615	No hits found
	CBV_PAM38651_c0_g1_i1	799	No hits found
	CBV_PAM38656_c0_g1_i1	499	XP_002266051	363	PREDICTED: uncharacterized protein DDB_G0288133 [Vitis vinifera] gi|296085734|emb|CBI29539.3|unnamed protein product [Vitis vinifera]	1e-24	108	0	2	304	152	252	84.2%	75.2%
	CBV_PAM38633_c0_g1_i1	723	No hits found
	CBV_PAM38633_c1_g1_i1	477	No hits found
	CBV_PAM38690_c0_g1_i1	1427	BAA31843	327	polygalacturonase inhibitor (PGIP) [Citrus iyo]	4e-145	431	0	190	1104	22	325	83.3%	67.5%
	CBV_PAM38663_c0_g1_i1	779	XP_010248153	133	PREDICTED: uncharacterized protein LOC104591052 [Nelumbo nucifera]	1e-35	135	1	260	568	24	128	86.7%	80.0%
	CBV_PAM38644_c0_g1_i1	1530	XP_010242165	591	PREDICTED: uncharacterized protein LOC104586578 [Nelumbo nucifera]	0	646	0	4	1185	158	551	91.6%	82.0%
	CBV_PAM38644_c1_g1_i1	687	XP_008790051	487	PREDICTED: lateral signaling target protein 2 homolog isoform X2 [Phoenix dactylifera]	8e-51	183	2	2	553	3	190	62.3%	53.3%
	CBV_PAM38644_c2_g1_i1	1123	No hits found
	CBV_PAM38641_c0_g1_i1	511	XP_010664176	1825	PREDICTED: protein translocase subunit SECA2, chloroplastic isoform X2 [Vitis vinifera]	1e-32	135	2	3	386	1	114	64.1%	51.6%
	CBV_PAM38686_c0_g1_i1	1805	XP_010043341	480	PREDICTED: violaxanthin de-epoxidase, chloroplastic [Eucalyptus grandis] gi|702270443|ref|XP_010043342.1|PREDICTED: violaxanthin de-epoxidase, chloroplastic[Eucalyptus grandis] gi|629120857|gb|KCW85347.1| hypothetical protein EUGRSUZ_B02180 [Eucalyptus grandis] gi|629120858|gb|KCW85348.1|hypothetical protein EUGRSUZ_B02180[Eucalyptus grandis]	0	567	2	333	1493	89	480	87.8%	76.3%
	CBV_PAM38671_c0_g1_i1	892	KCW68667	83	hypothetical protein EUGRSUZ_F02264, partial [Eucalyptus grandis]	4e-29	117	0	310	492	23	83	93.4%	90.2%
	CBV_PAM38671_c1_g1_i1	543	No hits found
	CBV_PAM38655_c0_g1_i1	1140	XP_010653501	443	PREDICTED: serine/threonine-protein kinase AFC1 isoform X1 [Vitis vinifera] gi|731399114|ref|XP_010653502.1|PREDICTED: serine/threonine-protein kinase AFC1 isoform X1 [Vitis vinifera]	0	580	0	1	915	135	439	95.1%	90.5%
	CBV_PAM38627_c0_g1_i1	522	AFK48077	113	unknown [Lotus japonicus]	6e-13	72	0	379	522	65	112	100.0%	100.0%
	CBV_PAM38613_c0_g1_i1	843	XP_007039678	198	Uncharacterized protein TCM_015850 [Theobroma cacao] gi|508776923|gb|EOY24179.1| Uncharacterized protein TCM_015850 [Theobroma cacao]	4e-12	73.2	0	7	504	26	190	53.6%	35.9%
	CBV_PAM38673_c0_g1_i1	951	No hits found
	CBV_PAM38673_c0_g2_i1	686	No hits found
	CBV_PAM38673_c2_g1_i1	516	No hits found
	CBV_PAM38600_c0_g1_i1	407	No hits found
	CBV_PAM38600_c1_g1_i1	420	No hits found
	CBV_PAM38600_c2_g1_i1	478	No hits found
	CBV_PAM38600_c3_g1_i1	475	XP_007220197	123	hypothetical protein PRUPE_ppa014681mg [Prunus persica] gi|462416659|gb|EMJ21396.1| hypothetical protein PRUPE_ppa014681mg [Prunus persica]	2e-05	50.4	2	402	473	59	82	100.0%	100.0%
	CBV_PAM38636_c0_g1_i1	553	No hits found
	CBV_PAM38632_c0_g1_i1	1061	XP_010279526	506	PREDICTED: serine/threonine-protein kinase-like protein At3g51990 [Nelumbo nucifera]	4e-63	221	1	2	691	247	472	67.5%	55.3%
	CBV_PAM38657_c0_g1_i1	876	XP_002518642	402	conserved hypothetical protein [Ricinus communis] gi|223542023|gb|EEF43567.1| conserved hypothetical protein [Ricinus communis]	1e-58	204	0	1	384	275	402	87.5%	76.6%
	CBV_PAM38681_c0_g1_i1	1045	No hits found
	CBV_PAM38668_c0_g1_i1	1593	XP_010278553	374	PREDICTED: F-box protein At4g00755 [Nelumbo nucifera]	2e-130	397	0	196	1317	1	373	72.1%	56.8%
	CBV_PAM38603_c0_g1_i1	1244	XP_010261966	849	PREDICTED: uncharacterized protein LOC104600611 isoform X2 [Nelumbo nucifera]	1e-143	442	2	3	1238	439	849	76.5%	62.4%
	CBV_PAM38605_c0_g1_i1	877	No hits found
	CBV_PAM38669_c0_g1_i1	2641	No hits found
	CBV_PAM38601_c0_g1_i1	1366	No hits found
	CBV_PAM38645_c0_g1_i1	3311	XP_002269115	719	PREDICTED: uncharacterized protein LOC100254125 isoform X1 [Vitis vinifera] gi|296089047|emb|CBI38750.3|unnamed protein product [Vitis vinifera]	0	830	1	971	3010	40	719	76.2%	62.3%
	CBV_PAM38645_c1_g1_i1	437	No hits found
	CBV_PAM38645_c2_g1_i1	645	No hits found
	CBV_PAM38617_c0_g1_i1	678	XP_010243648	629	PREDICTED: uncharacterized protein LOC104587649 isoform X1 [Nelumbo nucifera]	2e-86	280	2	2	667	374	593	79.4%	65.0%
	CBV_PAM38617_c1_g1_i1	627	EYU39183	81	hypothetical protein MIMGU_mgv1a0265091mg, partial [Erythranthe guttata]	2e-13	73.2	1	510	626	43	81	100.0%	89.7%
	CBV_PAM38617_c2_g1_i1	651	XP_008244683	689	PREDICTED: probable xyloglucan glycosyltransferase 6 [Prunus mume]	2e-104	328	2	2	649	470	686	94.0%	87.1%
	CBV_PAM38617_c2_g2_i1	652	XP_008244683	689	PREDICTED: probable xyloglucan glycosyltransferase 6 [Prunus mume]	3e-97	309	0	2	625	478	686	93.8%	85.6%
	CBV_PAM38626_c0_g1_i1	454	No hits found
	CBV_PAM38670_c0_g1_i1	629	XP_009603213	166	PREDICTED: uncharacterized protein LOC104098245 [Nicotiana tomentosiformis] gi|697188349|ref|XP_009603214.1|PREDICTED: uncharacterized protein LOC104098245[Nicotiana tomentosiformis] gi|697188351|ref|XP_009603215.1|PREDICTED: uncharacterized protein LOC104098245 [Nicotiana tomentosiformis] gi|697188353|ref|XP_009603216.1| PREDICTED:uncharacterized protein LOC104098245 [Nicotiana tomentosiformis]g…	2e-13	75.1	2	1	114	1	38	97.4%	89.5%
	CBV_PAM38678_c0_g1_i1	1280	No hits found
	CBV_PAM38664_c0_g1_i1	1621	XP_010267038	367	PREDICTED: deoxyhypusine synthase-like [Nelumbo nucifera]	0	636	0	139	1206	7	362	94.1%	86.5%
	CBV_PAM38664_c0_g2_i1	1620	XP_010267038	367	PREDICTED: deoxyhypusine synthase-like [Nelumbo nucifera]	0	636	0	139	1206	7	362	94.1%	86.5%
	CBV_PAM38664_c1_g1_i1	438	No hits found
	CBV_PAM38604_c0_g1_i1	836	ADP00877	379	ATP synthase beta subunit, partial (chloroplast) [Thelia asprella]	2e-06	58.5	0	1	111	51	87	86.5%	75.7%
	CBV_PAM38687_c0_g1_i1	1932	XP_010240878	367	PREDICTED: zinc finger CCCH domain-containing protein 56 isoform X1 [Nelumbo nucifera]	0	576	0	643	1716	1	367	85.7%	78.4%
	CBV_PAM38654_c0_g1_i1	680	XP_010937658	232	PREDICTED: ubiquitin-conjugating enzyme E2 7-like isoform X2 [Elaeis guineensis]	4e-25	109	1	2	160	107	159	98.1%	90.6%
	CBV_PAM38695_c0_g1_i1	923	No hits found
	CBV_PAM38614_c0_g1_i1	827	CCA66153	1381	hypothetical protein [Beta vulgaris subsp. vulgaris]	1e-09	68.9	0	472	783	1236	1345	55.5%	43.6%
	CBV_PAM38696_c0_g1_i1	2049	XP_010649398	1131	PREDICTED: uncharacterized protein LOC104879181 isoform X1 [Vitis vinifera]	1e-54	213	1	2	1606	601	1131	51.2%	38.3%
	CBV_PAM38609_c0_g1_i1	696	No hits found
	CBV_PAM64459_c0_g1_i1	492	EHH60270	94	hypothetical protein EGM_11598, partial [Macaca fascicularis]	2e-45	155	1	104	385	1	94	88.3%	87.2%
	CBV_PAM64459_c1_g1_i1	996	No hits found
	CBV_PAM64494_c0_g1_i1	682	XP_008802548	134	PREDICTED: probable histone H2A variant 3 [Phoenix dactylifera] gi|672165299|ref|XP_008802549.1|PREDICTED: probable histone H2A variant 3 [Phoenix dactylifera] gi|672165301|ref|XP_008802550.1| PREDICTED: probable histone H2A variant 3 [Phoenix dactylifera]	2e-61	200	2	3	302	35	134	100.0%	100.0%
	CBV_PAM64494_c1_g1_i1	2207	XP_010261185	658	PREDICTED: apoptotic chromatin condensation inducer in the nucleus [Nelumbo nucifera]	0	584	2	363	2105	1	578	71.8%	59.1%
	CBV_PAM64494_c2_g1_i1	416	No hits found
	CBV_PAM64482_c0_g1_i1	1427	XP_010258509	326	PREDICTED: dehydrogenase/reductase SDR family member 7 isoform X2 [Nelumbo nucifera]	1e-177	513	2	349	1245	23	321	90.6%	81.6%
	CBV_PAM64439_c0_g1_i1	1757	XP_010263188	414	PREDICTED: ultraviolet-B receptor UVR8-like isoform X1 [Nelumbo nucifera]	0	709	0	429	1601	14	405	93.1%	88.3%
	CBV_PAM64448_c0_g1_i1	1028	XP_010658921	1333	PREDICTED: mediator of RNA polymerase II transcription subunit 15a [Vitis vinifera]	2e-27	124	1	26	505	891	1051	60.9%	49.7%
	CBV_PAM64440_c0_g1_i1	513	XP_002531075	109	conserved hypothetical protein [Ricinus communis] gi|223529321|gb|EEF31289.1| conserved hypothetical protein [Ricinus communis]	1e-24	103	2	2	178	1	59	89.8%	74.6%
	CBV_PAM64484_c0_g1_i1	595	XP_008797131	431	PREDICTED: F-box/kelch-repeat protein At1g74510-like [Phoenix dactylifera] gi|672147742|ref|XP_008797132.1|PREDICTED: F-box/kelch-repeat protein At1g74510-like[Phoenix dactylifera] gi|672147764|ref|XP_008797133.1|PREDICTED: F-box/kelch-repeat protein At1g74510-like[Phoenix dactylifera]	2e-09	66.2	2	450	590	1	47	85.1%	61.7%
	CBV_PAM64471_c0_g1_i1	614	No hits found
	CBV_PAM64471_c1_g1_i1	441	No hits found
	CBV_PAM64443_c0_g1_i1	1403	CBI16010	198	unnamed protein product [Vitis vinifera]	2e-26	108	1	2	181	67	125	91.7%	86.7%
	CBV_PAM64400_c0_g1_i1	4843	XP_010248968	1253	PREDICTED: uncharacterized protein LOC104591697 isoform X1 [Nelumbo nucifera]	0	1526	2	1293	4577	181	1253	83.0%	73.2%
	CBV_PAM64400_c1_g1_i1	1543	XP_010264223	416	PREDICTED: BAG family molecular chaperone regulator 7-like [Nelumbo nucifera]	4e-144	433	2	372	1535	20	412	71.3%	59.4%
	CBV_PAM64400_c1_g2_i1	1541	XP_010264223	416	PREDICTED: BAG family molecular chaperone regulator 7-like [Nelumbo nucifera]	4e-144	433	2	370	1533	20	412	71.3%	59.4%
	CBV_PAM64400_c1_g3_i1	1545	XP_010264223	416	PREDICTED: BAG family molecular chaperone regulator 7-like [Nelumbo nucifera]	5e-144	433	2	374	1537	20	412	71.3%	59.4%
	CBV_PAM64400_c1_g4_i1	1547	XP_010264223	416	PREDICTED: BAG family molecular chaperone regulator 7-like [Nelumbo nucifera]	5e-144	433	2	376	1539	20	412	71.3%	59.4%
	CBV_PAM64485_c0_g1_i1	1924	XP_010262122	416	PREDICTED: zinc transporter 4, chloroplastic-like isoform X3 [Nelumbo nucifera]	5e-139	424	0	503	1732	1	416	77.8%	66.4%
	CBV_PAM64485_c1_g1_i1	912	XP_010932661	396	PREDICTED: xylosyltransferase 1 [Elaeis guineensis]	5e-146	429	1	159	911	143	396	90.2%	76.1%
	CBV_PAM64411_c0_g1_i1	2304	XP_009405612	525	PREDICTED: uncharacterized protein LOC103988720 isoform X1 [Musa acuminata subsp. malaccensis]	0	707	2	767	2134	70	525	88.4%	77.0%
	CBV_PAM64458_c0_g1_i1	1425	No hits found
	CBV_PAM64458_c0_g2_i1	2271	XP_008810291	987	PREDICTED: LRR receptor-like serine/threonine-protein kinase ERL1 isoform X2 [Phoenix dactylifera]	0	1169	1	101	2269	95	815	92.1%	86.2%
	CBV_PAM64458_c0_g3_i1	2106	XP_010270166	519	PREDICTED: truncated FRIGIDA-like protein 1 [Nelumbo nucifera]	3e-111	358	2	456	1463	19	372	75.2%	59.2%
	CBV_PAM64458_c1_g1_i1	1389	No hits found
	CBV_PAM64495_c0_g1_i1	1607	No hits found
	CBV_PAM64495_c1_g1_i1	494	No hits found
	CBV_PAM64488_c0_g1_i1	1712	XP_010260449	410	PREDICTED: eukaryotic translation initiation factor 3 subunit M-like [Nelumbo nucifera]	0	699	2	358	1587	1	410	91.5%	82.7%
	CBV_PAM64463_c0_g1_i1	4676	XP_010273267	1761	PREDICTED: protein CHROMATIN REMODELING 5 [Nelumbo nucifera] gi|720055101|ref|XP_010273268.1|PREDICTED: protein CHROMATIN REMODELING 5 [Nelumbo nucifera]gi|720055104|ref|XP_010273269.1| PREDICTED: protein CHROMATIN REMODELING 5 [Nelumbo nucifera]	0	1687	1	1265	4675	629	1758	86.3%	78.2%
	CBV_PAM64463_c1_g1_i1	3104	XP_010275654	2274	PREDICTED: ATP-dependent helicase BRM-like isoform X1 [Nelumbo nucifera]	0	1120	0	82	3102	46	1078	76.3%	66.1%
	CBV_PAM64442_c0_g1_i1	1125	XP_010268326	410	PREDICTED: CBS domain-containing protein CBSX6 [Nelumbo nucifera]	2e-95	303	0	322	1125	143	410	80.3%	69.9%
	CBV_PAM64442_c1_g1_i1	2386	XP_010646418	1004	PREDICTED: 26S proteasome non-ATPase regulatory subunit 1 homolog A [Vitis vinifera]	0	1056	1	2	1909	371	1004	93.2%	87.7%
	CBV_PAM64442_c2_g1_i1	492	XP_010278243	271	PREDICTED: nuclear transcription factor Y subunit C-9 [Nelumbo nucifera] gi|719972695|ref|XP_010278250.1|PREDICTED: nuclear transcription factor Y subunit C-9 [Nelumbo nucifera] gi|719972698|ref|XP_010278257.1|PREDICTED: nuclear transcription factor Y subunit C-9 [Nelumbo nucifera]	5e-26	110	2	183	491	1	120	75.8%	70.0%
	CBV_PAM64422_c0_g1_i1	1322	XP_010276680	1637	PREDICTED: E3 ubiquitin-protein ligase KEG isoform X1 [Nelumbo nucifera]	4e-108	361	0	4	669	1407	1628	92.8%	80.6%
	CBV_PAM64489_c0_g1_i1	1731	AEJ91554	582	trans-ocimene synthase [Litsea cubeba]	0	697	1	3	1076	1	359	97.5%	94.4%
	CBV_PAM64468_c0_g1_i1	955	XP_010273062	342	PREDICTED: putative DNA-binding protein ESCAROLA [Nelumbo nucifera]	3e-41	157	1	1	606	1	206	71.5%	66.5%
	CBV_PAM64468_c1_g1_i1	652	KMT09547	75	hypothetical protein BVRB_6g130070 isoform C [Beta vulgaris subsp. vulgaris]	3e-10	64.3	2	3	137	28	71	75.6%	71.1%
	CBV_PAM64454_c0_g1_i1	849	XP_010263779	488	PREDICTED: uncharacterized protein LOC104601956 [Nelumbo nucifera]	4e-73	244	0	64	570	129	294	82.8%	68.6%
	CBV_PAM64454_c1_g1_i1	1197	XP_010263779	488	PREDICTED: uncharacterized protein LOC104601956 [Nelumbo nucifera]	4e-34	142	0	4	216	284	354	97.2%	94.4%
	CBV_PAM64473_c0_g1_i1	1315	XP_012453307	140	PREDICTED: putative lipid-binding protein AIR1B [Gossypium raimondii]	7e-20	95.9	0	424	684	54	140	89.7%	82.8%
	CBV_PAM64473_c1_g1_i1	857	XP_008384304	363	PREDICTED: zinc finger CCCH domain-containing protein 11-like [Malus domestica]	3e-40	154	1	374	793	222	363	77.6%	67.1%
	CBV_PAM64473_c2_g1_i1	2312	XP_010274964	861	PREDICTED: uncharacterized protein LOC104610171 [Nelumbo nucifera] gi|720060784|ref|XP_010274965.1|PREDICTED: uncharacterized protein LOC104610171[Nelumbo nucifera]	0	646	0	265	2076	1	607	69.7%	61.3%
	CBV_PAM64412_c0_g1_i1	1326	XP_008810757	274	PREDICTED: transmembrane protein 64-like [Phoenix dactylifera]	2e-116	354	1	137	958	1	274	86.9%	76.3%
	CBV_PAM64460_c0_g1_i1	1582	XP_010256728	359	PREDICTED: L-type lectin-domain containing receptor kinase VIII.2 [Nelumbo nucifera]	5e-56	203	2	432	1340	42	359	60.7%	43.3%
	CBV_PAM64436_c0_g1_i1	643	No hits found
	CBV_PAM64436_c1_g1_i1	1433	XP_002270625	428	PREDICTED: kelch repeat-containing protein At3g27220 [Vitis vinifera]	0	647	1	62	1309	8	428	86.2%	73.9%
	CBV_PAM64409_c0_g1_i1	1228	XP_009401128	505	PREDICTED: 1,4-alpha-glucan-branching enzyme 1, chloroplastic/amyloplastic-like [Musa acuminata subsp. malaccensis]	6e-110	344	2	672	1226	317	501	94.1%	85.4%
	CBV_PAM64409_c1_g1_i1	1389	XP_010061162	845	PREDICTED: 1,4-alpha-glucan-branching enzyme 1, chloroplastic/amyloplastic-like isoform X1 [Eucalyptus grandis] gi|629102616|gb|KCW68085.1| hypothetical protein EUGRSUZ_F01770 [Eucalyptus grandis]	0	869	2	2	1387	160	622	94.6%	87.9%
	CBV_PAM64450_c0_g1_i1	571	KHM99946	136	Putative late blight resistance protein like R1B-19 [Glycine soja]	3e-20	93.2	2	345	506	17	70	94.4%	72.2%
	CBV_PAM64437_c0_g1_i1	1669	XP_010249130	381	PREDICTED: glycerophosphodiester phosphodiesterase GDPD1, chloroplastic-like [Nelumbo nucifera]	2e-177	518	0	194	1345	1	380	81.5%	70.3%
	CBV_PAM64431_c0_g1_i1	1955	XP_006448505	322	hypothetical protein CICLE_v10015943mg [Citrus clementina] gi|557551116|gb|ESR61745.1| hypothetical protein CICLE_v10015943mg [Citrus clementina]	2e-130	399	1	767	1564	60	322	88.3%	77.1%
	CBV_PAM64431_c1_g1_i1	840	No hits found
	CBV_PAM64431_c2_g1_i1	621	No hits found
	CBV_PAM64410_c0_g1_i1	484	XP_010255233	307	PREDICTED: stress response protein NST1-like [Nelumbo nucifera]	2e-22	100	0	181	474	153	248	66.7%	54.5%
	CBV_PAM64410_c1_g1_i1	410	No hits found
	CBV_PAM64410_c2_g1_i1	2399	XP_010279109	944	PREDICTED: SCY1-like protein 2 isoform X1 [Nelumbo nucifera]	0	796	0	1	2088	239	939	74.7%	63.6%
	CBV_PAM64410_c4_g1_i1	746	No hits found
	CBV_PAM64408_c0_g1_i1	3918	XP_010261939	396	PREDICTED: peroxisome biogenesis factor 10 [Nelumbo nucifera]	0	587	2	2448	3557	28	396	87.6%	79.8%
	CBV_PAM64491_c0_g1_i1	1117	XP_010246209	884	PREDICTED: uncharacterized protein LOC104589558 isoform X2 [Nelumbo nucifera]	5e-79	271	0	281	1117	173	458	73.4%	61.2%
	CBV_PAM64493_c0_g1_i1	2510	XP_010264835	551	PREDICTED: xyloglucan galactosyltransferase KATAMARI1 [Nelumbo nucifera]	0	940	1	473	2134	1	551	89.9%	81.4%
	CBV_PAM64449_c0_g1_i1	682	No hits found
	CBV_PAM64449_c1_g1_i1	634	XP_006449011	87	hypothetical protein CICLE_v10017932mg [Citrus clementina] gi|557551622|gb|ESR62251.1| hypothetical protein CICLE_v10017932mg [Citrus clementina]	4e-30	117	1	137	346	18	87	90.0%	78.6%
	CBV_PAM64428_c0_g1_i1	1319	XP_003569481	392	PREDICTED: probable protein phosphatase 2C 8 [Brachypodium distachyon]	4e-72	244	0	199	810	178	382	80.6%	68.9%
	CBV_PAM64486_c0_g1_i1	1465	XP_006826871	250	PREDICTED: uncharacterized protein LOC18421941 isoform X1 [Amborella trichopoda] gi|548831300|gb|ERM94108.1|hypothetical protein AMTR_s00010p00126670[Amborella trichopoda]	4e-127	382	0	524	1261	5	250	85.8%	74.9%
	CBV_PAM64486_c0_g2_i1	1445	XP_006826871	250	PREDICTED: uncharacterized protein LOC18421941 isoform X1 [Amborella trichopoda] gi|548831300|gb|ERM94108.1|hypothetical protein AMTR_s00010p00126670[Amborella trichopoda]	4e-127	382	0	504	1241	5	250	85.8%	74.9%
	CBV_PAM64486_c0_g3_i1	1447	XP_006826871	250	PREDICTED: uncharacterized protein LOC18421941 isoform X1 [Amborella trichopoda] gi|548831300|gb|ERM94108.1|hypothetical protein AMTR_s00010p00126670[Amborella trichopoda]	4e-127	382	0	506	1243	5	250	85.8%	74.9%
	CBV_PAM64486_c1_g1_i1	813	XP_002527001	331	altered response to gravity (arg1), plant, putative [Ricinus communis] gi|223533636|gb|EEF35373.1|altered response to gravity (arg1), plant, putative[Ricinus communis]	3e-72	237	1	14	493	174	331	86.9%	76.9%
	CBV_PAM64486_c2_g1_i1	1065	XP_010921927	408	PREDICTED: chaperone protein dnaJ 15-like isoform X1 [Elaeis guineensis]	0	546	2	2	925	1	308	93.8%	83.4%
	CBV_PAM64478_c0_g1_i1	634	No hits found
	CBV_PAM64478_c1_g1_i1	424	No hits found
	CBV_PAM64480_c0_g1_i1	1669	XP_010271408	1082	PREDICTED: filament-like plant protein 4 [Nelumbo nucifera] gi|720049328|ref|XP_010271409.1|PREDICTED: filament-like plant protein 4 [Nelumbo nucifera]	5e-167	515	1	2	1660	424	968	71.2%	55.5%
	CBV_PAM64405_c0_g1_i1	2219	XP_008787719	671	PREDICTED: molybdopterin biosynthesis protein CNX1 [Phoenix dactylifera]	0	696	2	3	1358	219	671	83.9%	74.8%
	CBV_PAM64453_c0_g1_i1	582	XP_008232529	533	PREDICTED: uncharacterized protein LOC103331662 [Prunus mume]	4e-38	148	1	6	461	204	357	65.2%	46.5%
	CBV_PAM64416_c0_g1_i1	1833	XP_010242614	434	PREDICTED: monodehydroascorbate reductase [Nelumbo nucifera]	0	759	2	216	1517	1	434	94.0%	85.7%
	CBV_PAM64406_c0_g1_i1	1696	XP_010259769	479	PREDICTED: xylose isomerase isoform X2 [Nelumbo nucifera]	0	841	2	159	1547	16	479	93.8%	88.8%
	CBV_PAM64406_c1_g1_i1	914	AAC12797	145	adenosine triphosphatase [Vigna radiata]	7e-65	212	1	482	913	2	145	100.0%	98.6%
	CBV_PAM64406_c1_g2_i1	443	XP_010105640	77	hypothetical protein L484_005021 [Morus notabilis] gi|587917892|gb|EXC05428.1| hypothetical protein L484_005021 [Morus notabilis]	3e-23	97.8	1	191	358	22	77	91.1%	82.1%
	CBV_PAM64496_c0_g1_i1	1082	XP_012071291	145	PREDICTED: ferredoxin-A-like [Jatropha curcas] gi|643731571|gb|KDP38815.1| hypothetical protein JCGZ_04972 [Jatropha curcas]	4e-55	189	0	255	647	15	145	87.0%	79.4%
	CBV_PAM64496_c0_g2_i1	1072	XP_012071291	145	PREDICTED: ferredoxin-A-like [Jatropha curcas] gi|643731571|gb|KDP38815.1| hypothetical protein JCGZ_04972 [Jatropha curcas]	4e-55	189	0	245	637	15	145	87.0%	79.4%
	CBV_PAM64496_c0_g3_i1	1092	XP_012071291	145	PREDICTED: ferredoxin-A-like [Jatropha curcas] gi|643731571|gb|KDP38815.1| hypothetical protein JCGZ_04972 [Jatropha curcas]	4e-55	189	0	265	657	15	145	87.0%	79.4%
	CBV_PAM64496_c0_g4_i1	1070	XP_012071291	145	PREDICTED: ferredoxin-A-like [Jatropha curcas] gi|643731571|gb|KDP38815.1| hypothetical protein JCGZ_04972 [Jatropha curcas]	4e-55	189	0	243	635	15	145	87.0%	79.4%
	CBV_PAM64496_c0_g5_i1	1004	XP_012071291	145	PREDICTED: ferredoxin-A-like [Jatropha curcas] gi|643731571|gb|KDP38815.1| hypothetical protein JCGZ_04972 [Jatropha curcas]	2e-55	189	0	177	569	15	145	87.0%	79.4%
	CBV_PAM64496_c0_g6_i1	1098	XP_012071291	145	PREDICTED: ferredoxin-A-like [Jatropha curcas] gi|643731571|gb|KDP38815.1| hypothetical protein JCGZ_04972 [Jatropha curcas]	5e-55	189	0	271	663	15	145	87.0%	79.4%
	CBV_PAM64496_c0_g7_i1	1080	XP_012071291	145	PREDICTED: ferredoxin-A-like [Jatropha curcas] gi|643731571|gb|KDP38815.1| hypothetical protein JCGZ_04972 [Jatropha curcas]	4e-55	189	0	253	645	15	145	87.0%	79.4%
	CBV_PAM64496_c0_g8_i1	1076	XP_012071291	145	PREDICTED: ferredoxin-A-like [Jatropha curcas] gi|643731571|gb|KDP38815.1| hypothetical protein JCGZ_04972 [Jatropha curcas]	4e-55	189	0	249	641	15	145	87.0%	79.4%
	CBV_PAM64496_c0_g9_i1	1074	XP_012071291	145	PREDICTED: ferredoxin-A-like [Jatropha curcas] gi|643731571|gb|KDP38815.1| hypothetical protein JCGZ_04972 [Jatropha curcas]	4e-55	189	0	247	639	15	145	87.0%	79.4%
	CBV_PAM64496_c0_g10_i1	1094	XP_012071291	145	PREDICTED: ferredoxin-A-like [Jatropha curcas] gi|643731571|gb|KDP38815.1| hypothetical protein JCGZ_04972 [Jatropha curcas]	4e-55	189	0	267	659	15	145	87.0%	79.4%
	CBV_PAM64496_c0_g11_i1	1086	XP_012071291	145	PREDICTED: ferredoxin-A-like [Jatropha curcas] gi|643731571|gb|KDP38815.1| hypothetical protein JCGZ_04972 [Jatropha curcas]	4e-55	189	0	259	651	15	145	87.0%	79.4%
	CBV_PAM64496_c0_g12_i1	1088	XP_012071291	145	PREDICTED: ferredoxin-A-like [Jatropha curcas] gi|643731571|gb|KDP38815.1| hypothetical protein JCGZ_04972 [Jatropha curcas]	4e-55	189	0	261	653	15	145	87.0%	79.4%
	CBV_PAM64496_c0_g13_i1	1084	XP_012071291	145	PREDICTED: ferredoxin-A-like [Jatropha curcas] gi|643731571|gb|KDP38815.1| hypothetical protein JCGZ_04972 [Jatropha curcas]	4e-55	189	0	257	649	15	145	87.0%	79.4%
	CBV_PAM64496_c0_g14_i1	1096	XP_012071291	145	PREDICTED: ferredoxin-A-like [Jatropha curcas] gi|643731571|gb|KDP38815.1| hypothetical protein JCGZ_04972 [Jatropha curcas]	4e-55	189	0	269	661	15	145	87.0%	79.4%
	CBV_PAM64496_c0_g15_i1	1090	XP_012071291	145	PREDICTED: ferredoxin-A-like [Jatropha curcas] gi|643731571|gb|KDP38815.1| hypothetical protein JCGZ_04972 [Jatropha curcas]	4e-55	189	0	263	655	15	145	87.0%	79.4%
	CBV_PAM64492_c0_g1_i1	1854	XP_002281069	520	PREDICTED: glucose-1-phosphate adenylyltransferase large subunit 3, chloroplastic/amyloplastic[Vitis vinifera]	0	862	2	233	1786	1	520	89.1%	81.4%
	CBV_PAM64461_c0_g1_i1	1389	XP_010252485	191	PREDICTED: uncharacterized protein LOC104594062 [Nelumbo nucifera]	1e-38	149	1	489	1031	1	186	82.3%	69.9%
	CBV_PAM64461_c0_g2_i1	1387	XP_010252485	191	PREDICTED: uncharacterized protein LOC104594062 [Nelumbo nucifera]	1e-38	149	2	489	1031	1	186	82.3%	69.9%
	CBV_PAM64461_c1_g1_i1	406	No hits found
	CBV_PAM64402_c0_g1_i1	891	No hits found
	CBV_PAM64433_c0_g1_i1	927	XP_008811669	267	PREDICTED: BAG family molecular chaperone regulator 4 [Phoenix dactylifera]	3e-140	409	1	2	724	27	267	92.1%	79.7%
	CBV_PAM64433_c1_g1_i1	1272	XP_010265413	521	PREDICTED: probable mitochondrial chaperone BCS1-B [Nelumbo nucifera]	2e-57	208	0	784	1272	286	450	77.6%	67.9%
	CBV_PAM64433_c1_g2_i1	1168	XP_010265413	521	PREDICTED: probable mitochondrial chaperone BCS1-B [Nelumbo nucifera]	4e-50	187	1	784	1131	335	450	85.3%	75.0%
	CBV_PAM64433_c1_g3_i1	1275	XP_010265413	521	PREDICTED: probable mitochondrial chaperone BCS1-B [Nelumbo nucifera]	3e-57	208	0	784	1275	286	450	78.2%	67.3%
	CBV_PAM64432_c0_g1_i1	1270	XP_010269408	371	PREDICTED: uncharacterized protein LOC104606062 [Nelumbo nucifera] gi|720042972|ref|XP_010269409.1|PREDICTED: uncharacterized protein LOC104606062[Nelumbo nucifera] gi|720042975|ref|XP_010269412.1| PREDICTED:uncharacterized protein LOC104606062 [Nelumbo nucifera]	3e-144	428	2	3	806	1	267	85.9%	77.3%
	CBV_PAM64434_c0_g1_i1	1728	XP_010256800	332	PREDICTED: UDP-galactose/UDP-glucose transporter 3 [Nelumbo nucifera]	0	600	1	576	1526	1	317	94.3%	90.5%
	CBV_PAM64423_c0_g1_i1	1222	XP_010279114	153	PREDICTED: ubiquitin-conjugating enzyme E2 36 [Nelumbo nucifera]	1e-102	313	0	476	934	1	153	100.0%	99.3%
	CBV_PAM64435_c0_g1_i1	812	XP_006846572	446	PREDICTED: CBL-interacting serine/threonine-protein kinase 9 [Amborella trichopoda] gi|548849382|gb|ERN08247.1|hypothetical protein AMTR_s00018p00244280[Amborella trichopoda]	2e-129	387	0	165	812	219	435	92.2%	86.6%
	CBV_PAM64435_c0_g2_i1	808	XP_006846572	446	PREDICTED: CBL-interacting serine/threonine-protein kinase 9 [Amborella trichopoda] gi|548849382|gb|ERN08247.1|hypothetical protein AMTR_s00018p00244280[Amborella trichopoda]	2e-129	387	0	161	808	219	435	92.2%	86.6%
	CBV_PAM64435_c0_g3_i1	812	XP_010919143	411	PREDICTED: CBL-interacting protein kinase 9-like isoform X3 [Elaeis guineensis]	1e-144	424	0	133	810	1	226	94.7%	86.7%
	CBV_PAM64435_c0_g4_i1	814	XP_006846572	446	PREDICTED: CBL-interacting serine/threonine-protein kinase 9 [Amborella trichopoda] gi|548849382|gb|ERN08247.1|hypothetical protein AMTR_s00018p00244280[Amborella trichopoda]	2e-129	387	0	167	814	219	435	92.2%	86.6%
	CBV_PAM64435_c0_g5_i1	735	XP_010919143	411	PREDICTED: CBL-interacting protein kinase 9-like isoform X3 [Elaeis guineensis]	4e-145	424	1	56	733	1	226	94.7%	86.7%
	CBV_PAM64435_c0_g6_i1	816	XP_006846572	446	PREDICTED: CBL-interacting serine/threonine-protein kinase 9 [Amborella trichopoda] gi|548849382|gb|ERN08247.1|hypothetical protein AMTR_s00018p00244280[Amborella trichopoda]	3e-129	387	0	169	816	219	435	92.2%	86.6%
	CBV_PAM64435_c0_g7_i1	810	XP_006846572	446	PREDICTED: CBL-interacting serine/threonine-protein kinase 9 [Amborella trichopoda] gi|548849382|gb|ERN08247.1|hypothetical protein AMTR_s00018p00244280[Amborella trichopoda]	2e-129	387	0	163	810	219	435	92.2%	86.6%
	CBV_PAM64435_c0_g8_i1	810	XP_010919143	411	PREDICTED: CBL-interacting protein kinase 9-like isoform X3 [Elaeis guineensis]	2e-144	424	1	131	808	1	226	94.7%	86.7%
	CBV_PAM64435_c0_g9_i1	728	XP_006846572	446	PREDICTED: CBL-interacting serine/threonine-protein kinase 9 [Amborella trichopoda] gi|548849382|gb|ERN08247.1|hypothetical protein AMTR_s00018p00244280[Amborella trichopoda]	8e-130	387	0	81	728	219	435	92.2%	86.6%
	CBV_PAM64435_c0_g10_i1	806	XP_006846572	446	PREDICTED: CBL-interacting serine/threonine-protein kinase 9 [Amborella trichopoda] gi|548849382|gb|ERN08247.1|hypothetical protein AMTR_s00018p00244280[Amborella trichopoda]	2e-129	387	0	159	806	219	435	92.2%	86.6%
	CBV_PAM64499_c0_g1_i1	2591	KDO81583	532	hypothetical protein CISIN_1g009526mg [Citrus sinensis]	7e-139	436	1	1889	2590	73	306	95.7%	89.7%
	CBV_PAM64415_c0_g1_i1	6474	XP_010915961	1594	PREDICTED: uncharacterized protein LOC105040910 [Elaeis guineensis]	0	1288	2	1829	5200	459	1581	72.9%	56.8%
	CBV_PAM64415_c1_g1_i1	1210	XP_010278302	1258	PREDICTED: uncharacterized protein LOC104612563 isoform X2 [Nelumbo nucifera]	0	573	2	3	1208	797	1197	82.4%	71.5%
	CBV_PAM64415_c2_g1_i1	2519	XP_010243731	931	PREDICTED: exosome component 10 [Nelumbo nucifera]	0	892	0	157	2463	13	786	73.7%	60.5%
	CBV_PAM64415_c3_g1_i1	546	No hits found
	CBV_PAM64415_c3_g2_i1	597	No hits found
	CBV_PAM64415_c4_g1_i1	1082	XP_008365811	364	PREDICTED: 1-aminocyclopropane-1-carboxylate oxidase homolog 4-like [Malus domestica]	4e-09	58.2	2	418	771	77	193	50.0%	31.7%
	CBV_PAM64452_c0_g1_i1	1775	XP_010248507	408	PREDICTED: triose phosphate/phosphate translocator, non-green plastid, chloroplastic-like[Nelumbo nucifera]	0	566	1	569	1768	7	404	83.8%	77.4%
	CBV_PAM64452_c0_g2_i1	1786	XP_008242988	269	PREDICTED: uncharacterized protein LOC103341267 isoform X2 [Prunus mume]	4e-84	276	1	1028	1786	1	256	79.3%	69.5%
	CBV_PAM64452_c1_g1_i1	2246	XP_006828865	576	PREDICTED: serine/threonine-protein kinase HT1 [Amborella trichopoda] gi|548833844|gb|ERM96281.1|hypothetical protein AMTR_s00001p00169860 [Amborella trichopoda]	0	923	1	365	2074	1	569	88.1%	79.8%
	CBV_PAM64452_c2_g1_i1	1495	XP_010268117	453	PREDICTED: xyloglucan galactosyltransferase KATAMARI1 homolog [Nelumbo nucifera]	0	645	1	95	1279	41	445	85.2%	73.9%
	CBV_PAM64472_c0_g1_i1	1103	XP_008229055	622	PREDICTED: 26S proteasome non-ATPase regulatory subunit 2 homolog A [Prunus mume]	1e-146	441	1	2	1102	107	472	80.9%	65.3%
	CBV_PAM64421_c0_g1_i1	1698	XP_007223088	386	hypothetical protein PRUPE_ppa007015mg [Prunus persica] gi|462420024|gb|EMJ24287.1| hypothetical protein PRUPE_ppa007015mg [Prunus persica]	4e-69	239	1	266	1366	1	386	58.9%	49.0%
	CBV_PAM64438_c0_g1_i1	741	XP_010256703	269	PREDICTED: ataxin-3 homolog [Nelumbo nucifera]	1e-39	149	1	447	680	5	82	93.6%	93.6%
	CBV_PAM64438_c1_g1_i1	2567	XP_009386688	702	PREDICTED: uncharacterized protein LOC103973766 [Musa acuminata subsp. malaccensis]	0	637	1	734	2566	73	700	66.7%	49.5%
	CBV_PAM64464_c0_g1_i1	2197	XP_010250548	576	PREDICTED: aspartokinase 2, chloroplastic-like isoform X2 [Nelumbo nucifera]	0	941	0	155	1810	1	560	89.6%	85.2%
	CBV_PAM64464_c1_g1_i1	2527	No hits found
	CBV_PAM64441_c0_g1_i1	2936	XP_010244372	885	PREDICTED: probable LRR receptor-like serine/threonine-protein kinase At4g29180 [Nelumbo nucifera]	0	616	2	1	2097	90	774	67.6%	51.1%
	CBV_PAM64441_c1_g1_i1	794	XP_010241858	427	PREDICTED: probable receptor-like protein kinase At5g47070 [Nelumbo nucifera]	2e-83	268	2	3	524	249	422	85.1%	73.0%
	CBV_PAM64441_c2_g1_i1	578	XP_002284740	257	PREDICTED: uncharacterized protein LOC100254082 [Vitis vinifera] gi|731427884|ref|XP_010664145.1|PREDICTED: uncharacterized protein LOC100254082 [Vitis vinifera] gi|147804669|emb|CAN73522.1| hypothetical protein VITISV_004987 [Vitis vinifera]	3e-83	259	0	118	561	1	148	91.9%	83.8%
	CBV_PAM64465_c0_g1_i1	3297	XP_010273525	1144	PREDICTED: nuclear export mediator factor NEMF isoform X2 [Nelumbo nucifera]	0	1459	1	3	3155	1	1057	81.6%	72.5%
	CBV_PAM64465_c1_g1_i1	878	No hits found
	CBV_PAM64465_c2_g1_i1	502	No hits found
	CBV_PAM64483_c0_g1_i1	876	XP_010942742	145	PREDICTED: DNA-directed RNA polymerases II, IV and V subunit 8B-like [Elaeis guineensis]	8e-91	278	0	241	675	1	145	95.2%	93.8%
	CBV_PAM64498_c0_g1_i1	1687	XP_008809510	761	PREDICTED: uncharacterized aarF domain-containing protein kinase At1g79600, chloroplastic isoform X1 [Phoenix dactylifera] gi|672178735|ref|XP_008809511.1|PREDICTED: uncharacterized aarF domain-containing protein kinase At1g79600, chloroplastic isoform X1 [Phoenix dactylifera]	0	726	1	1	1377	50	507	87.2%	80.4%
	CBV_PAM64498_c1_g1_i1	583	XP_002323996	106	hypothetical protein POPTR_0017s10610g [Populus trichocarpa] gi|222866998|gb|EEF04129.1|hypothetical protein POPTR_0017s10610g [Populus trichocarpa]	3e-11	67.8	1	368	583	1	72	72.2%	56.9%
	CBV_PAM64498_c2_g1_i1	1272	XP_006827034	330	PREDICTED: uncharacterized protein LOC18421968 [Amborella trichopoda] gi|548831463|gb|ERM94271.1|hypothetical protein AMTR_s00010p00224530 [Amborella trichopoda]	1e-67	230	0	1	948	9	324	59.5%	39.9%
	CBV_PAM64498_c3_g1_i1	1063	CBI28456	629	unnamed protein product [Vitis vinifera]	8e-157	467	1	2	772	373	629	94.2%	87.5%
	CBV_PAM64455_c0_g1_i1	1789	XP_010245729	241	PREDICTED: THO complex subunit 7B-like [Nelumbo nucifera]	6e-126	383	0	536	1258	1	241	90.9%	83.8%
	CBV_PAM64444_c0_g1_i1	2475	XP_010245838	1037	PREDICTED: putative transcription elongation factor SPT5 homolog 1 [Nelumbo nucifera]	0	1231	0	58	2475	77	885	88.6%	79.9%
	CBV_PAM64444_c0_g2_i1	812	ERN01276	209	hypothetical protein AMTR_s00002p00250220 [Amborella trichopoda]	3e-71	229	1	2	496	60	208	82.5%	71.7%
	CBV_PAM64446_c0_g1_i1	2201	XP_010251672	451	PREDICTED: UBP1-associated protein 2A-like [Nelumbo nucifera] gi|719986354|ref|XP_010251673.1|PREDICTED: UBP1-associated protein 2A-like [Nelumbo nucifera]gi|719986357|ref|XP_010251674.1| PREDICTED: UBP1-associated protein 2A-like [Nelumbo nucifera]	1e-111	358	2	1021	2076	91	436	67.7%	57.1%
	CBV_PAM64446_c0_g2_i1	2195	XP_010251672	451	PREDICTED: UBP1-associated protein 2A-like [Nelumbo nucifera] gi|719986354|ref|XP_010251673.1|PREDICTED: UBP1-associated protein 2A-like [Nelumbo nucifera]gi|719986357|ref|XP_010251674.1| PREDICTED: UBP1-associated protein 2A-like [Nelumbo nucifera]	1e-111	358	2	1021	2076	91	436	67.7%	57.1%
	CBV_PAM64446_c1_g1_i1	586	No hits found
	CBV_PAM64426_c0_g1_i1	1004	XP_002467993	89	hypothetical protein SORBIDRAFT_01g037740 [Sorghum bicolor] gi|241921847|gb|EER94991.1|hypothetical protein SORBIDRAFT_01g037740 [Sorghum bicolor]	1e-49	172	0	157	420	2	89	93.2%	92.0%
	CBV_PAM64426_c0_g2_i1	1002	XP_002467993	89	hypothetical protein SORBIDRAFT_01g037740 [Sorghum bicolor] gi|241921847|gb|EER94991.1|hypothetical protein SORBIDRAFT_01g037740 [Sorghum bicolor]	6e-50	173	1	155	418	2	89	93.2%	92.0%
	CBV_PAM64426_c0_g3_i1	1006	XP_002467993	89	hypothetical protein SORBIDRAFT_01g037740 [Sorghum bicolor] gi|241921847|gb|EER94991.1|hypothetical protein SORBIDRAFT_01g037740 [Sorghum bicolor]	6e-50	173	2	159	422	2	89	93.2%	92.0%
	CBV_PAM64426_c0_g4_i1	996	XP_002467993	89	hypothetical protein SORBIDRAFT_01g037740 [Sorghum bicolor] gi|241921847|gb|EER94991.1|hypothetical protein SORBIDRAFT_01g037740 [Sorghum bicolor]	8e-50	172	1	149	412	2	89	93.2%	92.0%
	CBV_PAM64426_c0_g5_i1	994	XP_002467993	89	hypothetical protein SORBIDRAFT_01g037740 [Sorghum bicolor] gi|241921847|gb|EER94991.1|hypothetical protein SORBIDRAFT_01g037740 [Sorghum bicolor]	7e-50	172	2	147	410	2	89	93.2%	92.0%
	CBV_PAM64426_c0_g6_i1	998	XP_002467993	89	hypothetical protein SORBIDRAFT_01g037740 [Sorghum bicolor] gi|241921847|gb|EER94991.1|hypothetical protein SORBIDRAFT_01g037740 [Sorghum bicolor]	1e-49	172	0	151	414	2	89	93.2%	92.0%
	CBV_PAM64426_c0_g7_i1	1008	XP_002467993	89	hypothetical protein SORBIDRAFT_01g037740 [Sorghum bicolor] gi|241921847|gb|EER94991.1|hypothetical protein SORBIDRAFT_01g037740 [Sorghum bicolor]	7e-50	173	1	161	424	2	89	93.2%	92.0%
	CBV_PAM64426_c0_g8_i1	1000	XP_002467993	89	hypothetical protein SORBIDRAFT_01g037740 [Sorghum bicolor] gi|241921847|gb|EER94991.1|hypothetical protein SORBIDRAFT_01g037740 [Sorghum bicolor]	6e-50	173	2	153	416	2	89	93.2%	92.0%
	CBV_PAM64497_c0_g1_i1	1027	CBI35772	570	unnamed protein product [Vitis vinifera]	0	568	1	2	1027	128	467	86.9%	79.3%
	CBV_PAM64401_c0_g1_i1	1687	XP_007040635	251	SNARE associated Golgi protein family [Theobroma cacao] gi|508777880|gb|EOY25136.1| SNARE associated Golgi protein family [Theobroma cacao]	4e-134	403	1	811	1551	5	251	92.7%	83.4%
	CBV_PAM64401_c1_g1_i1	1485	AIU49844	288	G-protein coupled receptor 1, partial [Chimonanthus praecox]	1e-170	495	2	3	872	1	288	92.1%	86.2%
	CBV_PAM64456_c0_g1_i1	755	No hits found
	CBV_PAM64456_c1_g1_i1	930	No hits found
	CBV_PAM64429_c0_g1_i1	1320	XP_002306366	295	myb family transcription factor family protein [Populus trichocarpa] gi|550338443|gb|EEE93362.2|myb family transcription factor family protein [Populus trichocarpa]	5e-113	346	0	184	1059	1	295	81.0%	72.2%
	CBV_PAM64429_c1_g1_i1	1141	XP_008796727	664	PREDICTED: luminal-binding protein 5 [Phoenix dactylifera]	0	657	1	92	1141	1	353	96.9%	92.6%
	CBV_PAM64429_c2_g1_i1	780	KHG19744	403	Luminal-binding 5 [Gossypium arboreum]	6e-177	506	2	3	776	64	321	98.8%	94.6%
	CBV_PAM64419_c0_g1_i1	1887	XP_010274529	286	PREDICTED: casein kinase II subunit beta [Nelumbo nucifera]	8e-169	495	2	339	1196	1	286	95.1%	92.0%
	CBV_PAM64447_c0_g1_i1	1959	XP_010247481	553	PREDICTED: dihydropyrimidinase isoform X1 [Nelumbo nucifera]	0	843	1	246	1772	42	548	90.0%	82.1%
	CBV_PAM64430_c0_g1_i1	5745	KDO56426	1212	hypothetical protein CISIN_1g000179mg [Citrus sinensis]	0	1056	1	3	1778	178	769	92.4%	84.0%
	CBV_PAM64418_c0_g1_i1	1346	NP_001235560	243	uncharacterized protein LOC100527145 [Glycine max] gi|255631654|gb|ACU16194.1| unknown [Glycine max]	5e-59	205	2	240	950	2	241	71.7%	59.0%
	CBV_PAM64469_c0_g1_i1	2918	XP_010270965	1042	PREDICTED: squamosa promoter-binding-like protein 1 [Nelumbo nucifera]	0	936	0	288	2918	147	1040	73.9%	62.4%
	CBV_PAM64469_c1_g1_i1	1627	XP_010270607	1083	PREDICTED: squamosa promoter-binding-like protein 14 [Nelumbo nucifera]	2e-35	152	2	3	554	3	173	65.8%	56.1%
	CBV_PAM64417_c0_g1_i1	1250	ABC61055	131	profilin-like protein [Cinnamomum camphora]	1e-73	238	2	210	602	1	131	99.2%	98.5%
	CBV_PAM64477_c0_g1_i1	2409	XP_012440230	635	PREDICTED: phosphoglucomutase, chloroplastic [Gossypium raimondii] gi|763785817|gb|KJB52888.1|hypothetical protein B456_008G282000 [Gossypium raimondii]	0	1046	2	519	2198	76	635	97.0%	90.2%
	CBV_PAM64479_c0_g1_i1	1584	XP_011092103	274	PREDICTED: uncharacterized protein LOC105172402 [Sesamum indicum]	8e-34	86.3	1	198	335	136	181	93.5%	84.8%
	CBV_PAM64479_c0_g2_i1	1578	XP_011092103	274	PREDICTED: uncharacterized protein LOC105172402 [Sesamum indicum]	8e-34	86.3	1	198	335	136	181	93.5%	84.8%
	CBV_PAM64479_c0_g3_i1	1580	XP_011092103	274	PREDICTED: uncharacterized protein LOC105172402 [Sesamum indicum]	8e-34	86.3	0	198	335	136	181	93.5%	84.8%
	CBV_PAM64479_c0_g4_i1	1582	XP_011092103	274	PREDICTED: uncharacterized protein LOC105172402 [Sesamum indicum]	8e-34	86.3	2	198	335	136	181	93.5%	84.8%
	CBV_PAM64479_c0_g5_i1	1576	XP_011092103	274	PREDICTED: uncharacterized protein LOC105172402 [Sesamum indicum]	8e-34	86.3	2	198	335	136	181	93.5%	84.8%
	CBV_PAM64407_c0_g1_i1	1918	No hits found
	CBV_PAM64475_c0_g1_i1	1210	XP_010937317	128	PREDICTED: probable U6 snRNA-associated Sm-like protein LSm1 [Elaeis guineensis]	1e-63	212	2	330	713	1	128	98.4%	96.9%
	CBV_PAM64475_c1_g1_i1	897	XP_010939899	267	PREDICTED: protein YIF1B-B-like [Elaeis guineensis]	5e-77	248	2	3	446	119	266	91.2%	79.1%
	CBV_PAM64475_c2_g1_i1	440	No hits found
	CBV_PAM64481_c0_g1_i1	1424	CBI15263	698	unnamed protein product [Vitis vinifera]	2e-92	307	1	239	1015	443	697	73.5%	63.5%
	CBV_PAM64403_c0_g1_i1	656	AIA91969	159	ADH_zinc_N, partial [uncultured Sterkiella]	3e-11	68.9	2	1	114	6	43	86.8%	78.9%
	CBV_PAM64445_c0_g1_i1	1015	XP_010275732	376	PREDICTED: uncharacterized protein LOC104610690 isoform X1 [Nelumbo nucifera] gi|719971815|ref|XP_010275741.1|PREDICTED: uncharacterized protein LOC104610690 isoform X2 [Nelumbo nucifera]	8e-126	378	0	341	997	153	374	91.0%	78.8%
	CBV_PAM64451_c0_g1_i1	2644	XP_010915886	747	PREDICTED: vesicle-fusing ATPase-like isoform X1 [Elaeis guineensis] gi|743756260|ref|XP_010915893.1|PREDICTED: vesicle-fusing ATPase-like isoform X1 [Elaeis guineensis]	0	1276	0	178	2415	1	746	92.2%	84.2%
	CBV_PAM64420_c0_g1_i1	1679	NP_001275413	365	BURP domain-containing protein precursor [Solanum tuberosum] gi|188474277|gb|ACD49738.1|BURP domain-containing protein [Solanum tuberosum]	1e-97	313	2	274	999	118	362	75.3%	60.7%
	CBV_PAM64420_c0_g2_i1	1481	XP_002273093	368	PREDICTED: uncharacterized protein LOC100247402 [Vitis vinifera] gi|297734104|emb|CBI15351.3|unnamed protein product [Vitis vinifera]	2e-70	241	1	8	808	78	342	76.4%	59.6%
	CBV_PAM64420_c1_g1_i1	734	No hits found
	CBV_PAM64420_c2_g1_i1	425	No hits found
	CBV_PAM64466_c0_g1_i1	1079	XP_010262280	157	PREDICTED: uncharacterized protein LOC104600843 [Nelumbo nucifera]	2e-44	161	2	499	936	1	146	87.7%	80.1%
	CBV_PAM64466_c0_g2_i1	1081	XP_010262280	157	PREDICTED: uncharacterized protein LOC104600843 [Nelumbo nucifera]	1e-44	162	1	499	936	1	146	87.7%	80.1%
	CBV_PAM64466_c0_g3_i1	1077	XP_010262280	157	PREDICTED: uncharacterized protein LOC104600843 [Nelumbo nucifera]	2e-44	161	0	499	936	1	146	87.7%	80.1%
	CBV_PAM64466_c0_g4_i1	1075	XP_010262280	157	PREDICTED: uncharacterized protein LOC104600843 [Nelumbo nucifera]	1e-44	162	1	499	936	1	146	87.7%	80.1%
	CBV_PAM64466_c0_g5_i1	1083	XP_010262280	157	PREDICTED: uncharacterized protein LOC104600843 [Nelumbo nucifera]	2e-44	161	0	499	936	1	146	87.7%	80.1%
	CBV_PAM64476_c0_g1_i1	1374	KDP22148	512	hypothetical protein JCGZ_25979 [Jatropha curcas]	1e-159	474	1	113	1099	178	506	82.1%	70.5%
	CBV_PAM64476_c1_g1_i1	5177	XP_010269276	2010	PREDICTED: uncharacterized protein LOC104605989 isoform X1 [Nelumbo nucifera]	0	1325	1	425	4612	633	2009	69.9%	56.1%
	CBV_PAM64474_c0_g1_i1	531	No hits found
	CBV_PAM64487_c0_g1_i1	2528	XP_010259175	819	PREDICTED: protein FAR1-RELATED SEQUENCE 5-like isoform X2 [Nelumbo nucifera]	0	630	2	397	2526	89	818	63.3%	46.8%
	CBV_PAM64424_c0_g1_i1	2300	KDO66931	589	hypothetical protein CISIN_1g007799mg [Citrus sinensis]	0	1064	1	458	2224	1	589	93.2%	86.6%
	CBV_PAM64427_c0_g1_i1	1412	XP_006857897	272	PREDICTED: BAG family molecular chaperone regulator 1 [Amborella trichopoda] gi|548861999|gb|ERN19364.1|hypothetical protein AMTR_s00069p00126080 [Amborella trichopoda]	4e-123	372	1	500	1264	18	272	86.7%	73.0%
	CBV_PAM64462_c0_g1_i1	4356	XP_010926864	835	PREDICTED: ADP-ribosylation factor GTPase-activating protein AGD3 isoform X1 [Elaeis guineensis]	0	1254	1	629	3145	1	835	85.3%	75.3%
	CBV_PAM64462_c0_g2_i1	4357	XP_010926864	835	PREDICTED: ADP-ribosylation factor GTPase-activating protein AGD3 isoform X1 [Elaeis guineensis]	0	1254	1	629	3145	1	835	85.3%	75.3%
	CBV_PAM64490_c0_g1_i1	1166	XP_006424202	220	hypothetical protein CICLE_v10029248mg [Citrus clementina] gi|568869390|ref|XP_006487910.1|PREDICTED: vesicle-associated membrane protein 714-like[Citrus sinensis] gi|557526136|gb|ESR37442.1| hypothetical protein CICLE_v10029248mg [Citrus clementina] gi|641839201|gb|KDO58135.1|hypothetical protein CISIN_1g027705mg [Citrus sinensis]	7e-124	369	0	345	1004	1	220	96.8%	91.8%
	CBV_PAM64490_c1_g1_i1	2210	XP_010917266	678	PREDICTED: protein trichome birefringence [Elaeis guineensis]	0	715	0	15	2051	1	671	65.5%	54.5%
	CBV_PAM64470_c0_g1_i1	2029	XP_012082971	641	PREDICTED: FACT complex subunit SSRP1 [Jatropha curcas]	0	788	2	684	1991	40	473	92.2%	85.6%
	CBV_PAM64470_c1_g1_i1	5082	XP_010274641	1799	PREDICTED: putative 1-phosphatidylinositol-3-phosphate 5-kinase FAB1C [Nelumbo nucifera]	0	1208	0	226	3300	774	1799	74.3%	61.8%
	CBV_PAM64404_c0_g1_i1	453	No hits found
	CBV_PAM64404_c1_g1_i1	1659	XP_010253504	1362	PREDICTED: E3 ubiquitin-protein ligase UPL4 isoform X2 [Nelumbo nucifera]	0	597	1	23	1282	937	1362	79.9%	68.6%
	CBV_PAM64404_c1_g2_i1	1498	XP_010922508	1545	PREDICTED: E3 ubiquitin-protein ligase UPL4 [Elaeis guineensis]	1e-179	557	2	3	1121	1169	1545	82.5%	71.4%
	CBV_PAM64404_c2_g1_i1	588	No hits found
	CBV_PAM64425_c0_g1_i1	1338	XP_008809021	340	PREDICTED: syntaxin-32-like [Phoenix dactylifera]	2e-145	431	0	1	960	10	323	88.1%	82.2%
	CBV_PAM8302_c0_g1_i1	1033	XP_010276261	295	PREDICTED: putative DNA-binding protein ESCAROLA [Nelumbo nucifera]	3e-87	277	1	37	903	5	291	74.1%	64.5%
	CBV_PAM8341_c0_g1_i1	677	XP_002873108	435	hypothetical protein ARALYDRAFT_487142 [Arabidopsis lyrata subsp. lyrata] gi|297318945|gb|EFH49367.1|hypothetical protein ARALYDRAFT_487142 [Arabidopsis lyrata subsp. lyrata]	7e-19	94.4	2	534	674	280	326	97.9%	87.2%
	CBV_PAM8330_c0_g1_i1	641	No hits found
	CBV_PAM8333_c0_g1_i1	835	No hits found
	CBV_PAM8312_c0_g1_i1	514	No hits found
	CBV_PAM8389_c0_g1_i1	561	XP_008383809	850	PREDICTED: beta-galactosidase 8-like [Malus domestica]	2e-91	296	0	1	561	298	483	84.0%	75.9%
	CBV_PAM8359_c0_g1_i1	631	No hits found
	CBV_PAM8375_c0_g1_i1	968	No hits found
	CBV_PAM8345_c0_g1_i1	678	No hits found
	CBV_PAM8392_c0_g1_i1	438	No hits found
	CBV_PAM8361_c0_g1_i1	739	No hits found
	CBV_PAM8347_c0_g1_i1	728	No hits found
	CBV_PAM8365_c0_g1_i1	692	XP_010267868	2413	PREDICTED: uncharacterized protein LOC104604974, partial [Nelumbo nucifera]	3e-62	223	2	15	548	51	229	81.0%	66.5%
	CBV_PAM8305_c0_g1_i1	746	No hits found
	CBV_PAM8363_c0_g1_i1	719	No hits found
	CBV_PAM8332_c0_g1_i1	920	No hits found
	CBV_PAM8391_c0_g1_i1	667	No hits found
	CBV_PAM8396_c0_g1_i1	555	No hits found
	CBV_PAM8313_c0_g1_i1	786	XP_010255328	349	PREDICTED: SKP1-like protein 21 [Nelumbo nucifera]	2e-113	342	1	123	644	1	174	97.7%	92.5%
	CBV_PAM8340_c0_g1_i1	541	XP_010041743	125	PREDICTED: uncharacterized protein LOC104430718, partial [Eucalyptus grandis]	5e-06	52.8	1	1	81	87	113	92.6%	88.9%
	CBV_PAM8326_c0_g1_i1	589	KDP23237	607	hypothetical protein JCGZ_23070 [Jatropha curcas]	1e-50	176	2	3	347	292	407	84.5%	74.1%
	CBV_PAM8326_c1_g1_i1	550	AFW83528	111	putative ubiquitin-conjugating enzyme family [Zea mays]	6e-22	96.7	0	410	550	65	111	97.9%	97.9%
	CBV_PAM8388_c0_g1_i1	1335	XP_006382912	399	hypothetical protein POPTR_0005s08170g [Populus trichocarpa] gi|550338378|gb|ERP60709.1|hypothetical protein POPTR_0005s08170g [Populus trichocarpa]	5e-06	58.9	2	2	103	9	42	91.2%	85.3%
	CBV_PAM8300_c0_g1_i1	588	KMZ71558	531	hypothetical protein ZOSMA_17G01150 [Zostera marina]	9e-07	58.2	1	2	76	216	240	100.0%	100.0%
	CBV_PAM8384_c0_g1_i1	1296	BAS77490	114	Os02g0198600, partial [Oryza sativa Japonica Group]	1e-07	60.8	2	11	118	73	108	83.3%	75.0%
	CBV_PAM8338_c0_g1_i1	462	XP_006305165	190	hypothetical protein CARUB_v10009533mg [Capsella rubella] gi|482573876|gb|EOA38063.1| hypothetical protein CARUB_v10009533mg [Capsella rubella]	2e-09	63.2	0	367	462	76	107	93.8%	90.6%
	CBV_PAM8314_c0_g1_i1	611	KOM42966	89	hypothetical protein LR48_Vigan05g057000 [Vigna angularis]	0.0005	47.4	0	546	611	44	65	100.0%	100.0%
	CBV_PAM8319_c0_g1_i1	528	No hits found
	CBV_PAM8307_c0_g1_i1	741	XP_010249335	1030	PREDICTED: retinoblastoma-related protein-like [Nelumbo nucifera]	8e-61	217	0	298	741	1	148	82.4%	66.2%
	CBV_PAM8377_c0_g1_i1	589	XP_002277401	1942	PREDICTED: transcriptional activator DEMETER-like [Vitis vinifera] gi|731400737|ref|XP_010654037.1|PREDICTED: transcriptional activator DEMETER-like[Vitis vinifera]	6e-16	87	1	398	586	1758	1820	79.4%	63.5%
	CBV_PAM8349_c0_g1_i1	551	KCW90195	1010	hypothetical protein EUGRSUZ_A02368 [Eucalyptus grandis]	2e-80	268	0	3	551	165	346	81.1%	69.2%
	CBV_PAM8387_c0_g1_i1	455	XP_007025783	632	Calmodulin-binding protein isoform 2 [Theobroma cacao] gi|508781149|gb|EOY28405.1| Calmodulin-binding protein isoform 2 [Theobroma cacao]	8e-17	87.4	2	334	453	207	246	100.0%	95.0%
	CBV_PAM8346_c0_g1_i1	798	CDW92168	100	putative leucine aminopeptidase, partial [Xylia xylocarpa var. kerrii]	4e-08	60.1	1	3	86	21	48	96.4%	92.9%
	CBV_PAM8315_c0_g1_i1	909	No hits found
	CBV_PAM8367_c0_g1_i1	546	No hits found
	CBV_PAM8334_c0_g1_i1	725	No hits found
	CBV_PAM8373_c0_g1_i1	529	No hits found
	CBV_PAM58923_c0_g1_i1	769	XP_010261931	114	PREDICTED: protein ELF4-LIKE 4-like [Nelumbo nucifera] gi|720018873|ref|XP_010261932.1|PREDICTED: protein ELF4-LIKE 4-like [Nelumbo nucifera]	2e-67	216	0	166	507	1	114	96.5%	93.0%
	CBV_PAM58986_c0_g1_i1	1282	No hits found
	CBV_PAM58946_c0_g1_i1	859	ABI34306	1691	Polyprotein, putative [Solanum demissum]	6e-13	79.3	1	230	859	827	1042	52.5%	34.7%
	CBV_PAM58935_c0_g1_i1	1151	No hits found
	CBV_PAM58900_c0_g1_i1	615	XP_010248442	313	PREDICTED: uncharacterized protein LOC104591334 isoform X2 [Nelumbo nucifera]	2e-59	200	1	140	613	7	159	77.2%	60.8%
	CBV_PAM58918_c0_g1_i1	1848	XP_010657694	459	PREDICTED: 3-ketoacyl-CoA synthase 7 [Vitis vinifera]	9e-180	530	2	414	1649	43	459	76.7%	61.2%
	CBV_PAM58998_c0_g1_i1	718	No hits found
	CBV_PAM58953_c0_g1_i1	975	XP_010250976	791	PREDICTED: probable galactinol--sucrose galactosyltransferase 2 [Nelumbo nucifera]	0	555	2	2	973	220	543	89.2%	77.8%
	CBV_PAM58903_c0_g1_i1	508	No hits found
	CBV_PAM58936_c0_g1_i1	578	XP_010096776	405	hypothetical protein L484_025895 [Morus notabilis] gi|587876541|gb|EXB65628.1| hypothetical protein L484_025895 [Morus notabilis]	0.0005	50.1	0	501	578	17	42	92.3%	84.6%
	CBV_PAM58960_c0_g1_i1	1367	No hits found
	CBV_PAM58934_c0_g1_i1	1178	CAN77904	1210	hypothetical protein VITISV_024390 [Vitis vinifera]	2e-05	46.6	0	829	999	418	475	55.2%	39.7%
	CBV_PAM58966_c0_g1_i1	944	AIU48577	470	tetratricopeptide repeat-like superfamily protein, partial [Cinnamomum camphora]	1e-06	60.5	1	764	943	265	332	61.8%	50.0%
	CBV_PAM58962_c0_g1_i1	486	No hits found
	CBV_PAM58995_c0_g1_i1	695	XP_009406760	498	PREDICTED: lysosomal Pro-X carboxypeptidase isoform X2 [Musa acuminata subsp. malaccensis]	7e-09	65.5	2	595	693	377	409	87.9%	78.8%
	CBV_PAM58949_c0_g1_i1	1237	CAN71330	1388	hypothetical protein VITISV_031551 [Vitis vinifera]	4e-11	75.5	0	934	1125	1320	1382	78.1%	53.1%
	CBV_PAM58977_c0_g1_i1	826	No hits found
	CBV_PAM58974_c0_g1_i1	465	XP_008808352	187	PREDICTED: NADPH--cytochrome P450 reductase-like, partial [Phoenix dactylifera]	1e-20	94.4	1	320	463	3	50	95.8%	87.5%
	CBV_PAM58987_c0_g1_i1	635	XP_012486484	337	PREDICTED: transcription factor TCP19-like [Gossypium raimondii] gi|763770065|gb|KJB37280.1|hypothetical protein B456_006G197000 [Gossypium raimondii]	2e-36	141	2	13	420	71	206	77.0%	64.0%
	CBV_PAM58982_c0_g1_i1	454	No hits found
	CBV_PAM58959_c0_g1_i1	507	XP_011625837	2462	PREDICTED: piezo-type mechanosensitive ion channel homolog [Amborella trichopoda]	7e-73	251	2	2	502	503	669	83.8%	74.9%
	CBV_PAM58988_c0_g1_i1	1099	XP_011069884	353	PREDICTED: putative lipase ROG1 isoform X3 [Sesamum indicum]	8e-05	54.7	0	998	1099	305	348	72.7%	63.6%
	CBV_PAM58997_c0_g1_i1	611	No hits found
	CBV_PAM58907_c0_g1_i1	1090	No hits found
	CBV_PAM58947_c0_g1_i1	416	XP_009392570	940	PREDICTED: putative pentatricopeptide repeat-containing protein At5g08490 [Musa acuminata subsp. malaccensis]	4e-65	223	1	2	415	773	910	85.5%	73.9%
	CBV_PAM58941_c0_g1_i1	847	XP_011622309	1535	PREDICTED: myosin-12 [Amborella trichopoda]	6e-11	73.2	1	1	126	688	729	92.9%	88.1%
	CBV_PAM58942_c0_g1_i1	608	XP_012080662	434	PREDICTED: protein disulfide isomerase-like 2-3 [Jatropha curcas] gi|643720446|gb|KDP30825.1|hypothetical protein JCGZ_13768 [Jatropha curcas]	5e-08	62	0	513	608	192	223	96.9%	90.6%
	CBV_PAM58976_c0_g2_i1	937	No hits found
	CBV_PAM58902_c0_g2_i1	967	No hits found
	CBV_PAM58930_c0_g1_i1	702	XP_009420746	245	PREDICTED: haloacid dehalogenase-like hydrolase domain-containing protein At2g33255 [Musa acuminata subsp. malaccensis]	7e-06	55.8	0	1	93	187	217	87.1%	74.2%
	CBV_PAM58940_c0_g1_i1	827	XP_013443331	321	clavaminate synthase-like plant protein [Medicago truncatula] gi|657371356|gb|KEH17356.1|clavaminate synthase-like plant protein [Medicago truncatula]	8e-20	97.1	2	409	660	91	173	71.3%	55.2%
	CBV_PAM58950_c0_g1_i1	675	No hits found
	CBV_PAM58999_c0_g1_i1	723	No hits found
	CBV_PAM58904_c0_g1_i1	867	No hits found
	CBV_PAM58991_c0_g1_i1	1084	No hits found
	CBV_PAM58963_c0_g1_i1	635	No hits found
	CBV_PAM58979_c0_g1_i1	991	No hits found
	CBV_PAM58945_c0_g1_i1	836	XP_010256956	208	PREDICTED: uncharacterized protein LOC104597213 [Nelumbo nucifera]	2e-10	68.2	2	337	609	100	208	56.4%	46.4%
	CBV_PAM58993_c0_g1_i1	818	No hits found
	CBV_PAM58993_c1_g1_i1	542	No hits found
	CBV_PAM58951_c0_g1_i1	1116	No hits found
	CBV_PAM58944_c0_g1_i1	890	No hits found
	CBV_PAM58933_c0_g1_i1	877	No hits found
	CBV_PAM58985_c0_g1_i1	803	No hits found
	CBV_PAM58916_c0_g1_i1	700	XP_008789978	290	PREDICTED: NAC domain-containing protein 8-like [Phoenix dactylifera]	6e-85	266	0	2	523	40	216	82.5%	74.6%
	CBV_PAM58926_c0_g1_i1	836	XP_012484743	726	PREDICTED: probable LRR receptor-like serine/threonine-protein kinase MRH1 isoform X6 [Gossypium raimondii] gi|763767681|gb|KJB34896.1| hypothetical protein B456_006G089100 [Gossypium raimondii]	3e-67	233	0	3	593	14	202	71.6%	59.4%
	CBV_PAM58926_c1_g1_i1	714	No hits found
	CBV_PAM58910_c0_g1_i1	729	No hits found
	CBV_PAM58919_c0_g1_i1	676	No hits found
	CBV_PAM58943_c0_g1_i1	862	No hits found
	CBV_PAM58964_c0_g1_i1	683	XP_010242584	313	PREDICTED: cell division cycle 20.1, cofactor of APC complex-like, partial [Nelumbo nucifera]	2e-109	329	0	3	683	87	310	83.7%	67.0%
	CBV_PAM58967_c0_g1_i1	613	No hits found
	CBV_PAM58937_c1_g1_i1	790	No hits found
	CBV_PAM58915_c0_g1_i1	609	XP_002518523	547	Pectinesterase precursor, putative [Ricinus communis] gi|223542368|gb|EEF43910.1| Pectinesterase precursor, putative [Ricinus communis]	4e-74	245	0	1	414	410	547	88.4%	80.4%
	CBV_PAM58956_c0_g1_i1	1135	XP_010261583	589	PREDICTED: ruBisCO large subunit-binding protein subunit beta, chloroplastic [Nelumbo nucifera]	8e-29	127	0	1	261	501	580	80.5%	72.4%
	CBV_PAM58996_c0_g1_i1	563	XP_010032133	518	PREDICTED: AMSH-like ubiquitin thioesterase 1 isoform X3 [Eucalyptus grandis] gi|629119391|gb|KCW83881.1|hypothetical protein EUGRSUZ_B00736 [Eucalyptus grandis] gi|629119392|gb|KCW83882.1| hypothetical protein EUGRSUZ_B00736 [Eucalyptus grandis] gi|629119393|gb|KCW83883.1|hypothetical protein EUGRSUZ_B00736 [Eucalyptus grandis]	2e-08	63.5	2	3	113	202	238	83.8%	75.7%
	CBV_PAM58992_c0_g1_i1	1178	No hits found
	CBV_PAM48696_c0_g1_i1	683	No hits found
	CBV_PAM48674_c0_g1_i1	697	No hits found
	CBV_PAM48650_c0_g1_i1	625	XP_010276299	1193	PREDICTED: uncharacterized protein LOC104611078 isoform X2 [Nelumbo nucifera]	2e-49	184	0	25	624	606	813	66.8%	51.0%
	CBV_PAM48681_c0_g1_i1	854	No hits found
	CBV_PAM48617_c0_g1_i1	741	XP_010271408	1082	PREDICTED: filament-like plant protein 4 [Nelumbo nucifera] gi|720049328|ref|XP_010271409.1|PREDICTED: filament-like plant protein 4 [Nelumbo nucifera]	1e-53	197	0	4	741	434	691	64.3%	42.2%
	CBV_PAM48652_c0_g1_i1	595	No hits found
	CBV_PAM48616_c0_g1_i1	406	XP_002264838	688	PREDICTED: pentatricopeptide repeat-containing protein At1g06140, mitochondrial [Vitis vinifera]gi|731390354|ref|XP_010650331.1| PREDICTED: pentatricopeptide repeat-containing protein At1g06140, mitochondrial[Vitis vinifera] gi|731390356|ref|XP_010650332.1| PREDICTED:pentatricopeptide repeat-containing protein At1g06140, mitochondrial[Vitis vinifera] gi|731390358|ref|XP_010650333.1|PREDICTED: pen…	6e-53	187	2	3	404	252	385	83.6%	60.4%
	CBV_PAM48616_c1_g1_i1	521	XP_010914402	1322	PREDICTED: mediator of DNA damage checkpoint protein 1 [Elaeis guineensis]	9e-07	58.2	0	22	513	200	347	49.4%	33.7%
	CBV_PAM48604_c0_g1_i1	591	XP_011015760	410	PREDICTED: pleiotropic drug resistance protein 3-like [Populus euphratica]	4e-83	264	1	2	589	1	196	77.6%	61.2%
	CBV_PAM48667_c0_g1_i1	656	No hits found
	CBV_PAM48608_c0_g1_i1	829	XP_010253200	328	PREDICTED: dof zinc finger protein DOF3.6-like [Nelumbo nucifera]	3e-81	260	0	35	829	53	328	74.8%	64.4%
	CBV_PAM48679_c0_g1_i1	596	XP_009401850	203	PREDICTED: miraculin-like [Musa acuminata subsp. malaccensis]	4e-30	121	1	5	385	65	196	70.7%	63.2%
	CBV_PAM48620_c0_g1_i1	470	No hits found
	CBV_PAM48626_c0_g1_i1	614	No hits found
	CBV_PAM48682_c0_g1_i1	918	XP_010065142	1169	PREDICTED: uncharacterized protein LOC104452376 [Eucalyptus grandis]	3e-20	87.4	0	331	780	415	563	52.3%	38.1%
	CBV_PAM48678_c0_g1_i1	695	XP_010242895	433	PREDICTED: catalase isozyme 1-like isoform X2 [Nelumbo nucifera]	7e-10	68.2	0	1	99	388	420	97.0%	90.9%
	CBV_PAM48646_c0_g1_i1	599	No hits found
	CBV_PAM48657_c0_g1_i1	977	No hits found
	CBV_PAM48662_c0_g1_i1	832	No hits found
	CBV_PAM48659_c0_g1_i1	875	XP_008346123	325	PREDICTED: programmed cell death protein 2-like [Malus domestica]	9e-06	56.6	1	2	88	251	279	89.7%	79.3%
	CBV_PAM48695_c0_g1_i1	639	No hits found
	CBV_PAM48660_c0_g1_i1	599	No hits found
	CBV_PAM48698_c0_g1_i1	793	No hits found
	CBV_PAM48641_c0_g1_i1	816	XP_010930822	406	PREDICTED: TBC1 domain family member 15 isoform X2 [Elaeis guineensis]	2e-09	67.8	2	675	815	311	360	78.0%	64.0%
	CBV_PAM48651_c0_g1_i1	731	No hits found
	CBV_PAM48672_c0_g1_i1	710	XP_010929346	1049	PREDICTED: phytosulfokine receptor 2 [Elaeis guineensis]	1e-66	233	1	317	709	920	1049	89.3%	84.7%
	CBV_PAM48661_c0_g1_i1	512	No hits found
	CBV_PAM48630_c0_g1_i1	574	No hits found
	CBV_PAM48684_c0_g1_i1	679	XP_008801014	611	PREDICTED: probably inactive leucine-rich repeat receptor-like protein kinase At5g48380[Phoenix dactylifera]	6e-34	137	2	279	671	457	591	68.9%	50.4%
	CBV_PAM48653_c0_g1_i1	426	No hits found
	CBV_PAM48628_c0_g1_i1	558	No hits found
	CBV_PAM48629_c0_g1_i1	1159	XP_010258546	790	PREDICTED: pentatricopeptide repeat-containing protein At2g22070 [Nelumbo nucifera]	0	601	0	1	1158	184	567	85.8%	74.1%
	CBV_PAM48637_c0_g1_i1	653	XP_009759601	510	PREDICTED: UPF0481 protein At3g47200-like [Nicotiana sylvestris] gi|698525568|ref|XP_009759602.1|PREDICTED: UPF0481 protein At3g47200-like [Nicotiana sylvestris]	3e-23	107	0	1	651	172	390	46.8%	32.8%
	CBV_PAM48633_c0_g1_i1	471	XP_010999509	380	PREDICTED: probable protein phosphatase 2C 2 [Populus euphratica]	2e-07	58.9	1	371	469	150	182	87.9%	78.8%
	CBV_PAM48613_c0_g1_i1	613	XP_006489926	757	PREDICTED: pentatricopeptide repeat-containing protein At2g33680-like isoform X1 [Citrus sinensis]	1e-75	253	1	7	612	346	547	76.2%	58.4%
	CBV_PAM48654_c0_g1_i1	719	No hits found
	CBV_PAM48656_c0_g1_i1	502	No hits found
	CBV_PAM48622_c0_g1_i1	985	No hits found
	CBV_PAM55854_c0_g1_i1	669	CDP10269	1369	unnamed protein product [Coffea canephora]	3e-81	275	0	4	669	1030	1254	87.1%	70.2%
	CBV_PAM55886_c0_g1_i1	777	CBI20480	122	unnamed protein product [Vitis vinifera]	6e-48	166	1	489	758	33	122	91.1%	85.6%
	CBV_PAM55859_c0_g1_i1	995	XP_007214027	1421	hypothetical protein PRUPE_ppa016677mg [Prunus persica] gi|462409892|gb|EMJ15226.1| hypothetical protein PRUPE_ppa016677mg [Prunus persica]	2e-13	65.1	1	104	418	699	802	59.0%	37.1%
	CBV_PAM55807_c0_g1_i1	888	No hits found
	CBV_PAM55856_c0_g1_i1	683	No hits found
	CBV_PAM55842_c0_g1_i1	1139	XP_008812530	631	PREDICTED: uncharacterized protein LOC103723403 [Phoenix dactylifera]	1e-65	231	0	39	656	14	219	73.4%	54.6%
	CBV_PAM55800_c0_g1_i1	773	XP_010257643	733	PREDICTED: pentatricopeptide repeat-containing protein At4g28010 [Nelumbo nucifera] gi|720005402|ref|XP_010257644.1|PREDICTED: pentatricopeptide repeat-containing protein At4g28010 [Nelumbo nucifera] gi|720005404|ref|XP_010257645.1|PREDICTED: pentatricopeptide repeat-containing protein At4g28010 [Nelumbo nucifera] gi|720005406|ref|XP_010257646.1|PREDICTED: pentatricopeptide repeat-containing prot…	1e-95	308	1	5	772	445	700	76.6%	58.2%
	CBV_PAM55829_c0_g1_i1	1339	XP_006849596	257	PREDICTED: PHD finger protein ALFIN-LIKE 4 isoform X1 [Amborella trichopoda] gi|548853171|gb|ERN11177.1|hypothetical protein AMTR_s00024p00200570 [Amborella trichopoda]	0.0001	53.9	0	1	72	98	121	100.0%	95.8%
	CBV_PAM55895_c0_g1_i1	1044	XP_010278346	546	PREDICTED: internal alternative NAD(P)H-ubiquinone oxidoreductase A2, mitochondrial-like[Nelumbo nucifera] gi|720072373|ref|XP_010278347.1| PREDICTED:internal alternative NAD(P)H-ubiquinone oxidoreductase A2,mitochondrial-like [Nelumbo nucifera]	1e-138	417	1	131	1042	1	295	79.3%	69.7%
	CBV_PAM55827_c0_g1_i1	2141	XP_010274309	1322	PREDICTED: uncharacterized protein LOC104609641 [Nelumbo nucifera]	7e-140	456	1	434	2134	108	656	61.0%	46.8%
	CBV_PAM55897_c0_g1_i1	1012	No hits found
	CBV_PAM55818_c0_g1_i1	677	CBI23120	170	unnamed protein product [Vitis vinifera]	6e-06	54.3	0	595	675	89	115	100.0%	85.2%
	CBV_PAM55814_c0_g1_i1	829	XP_008775940	298	PREDICTED: replication protein A 32 kDa subunit B-like, partial [Phoenix dactylifera]	1e-72	237	0	8	727	1	236	68.0%	55.7%
	CBV_PAM55808_c0_g1_i1	819	XP_008232487	284	PREDICTED: uncharacterized protein LOC103331619 [Prunus mume]	2e-129	381	2	81	818	24	264	84.2%	74.9%
	CBV_PAM55821_c0_g1_i1	913	XP_002309038	572	hypothetical protein POPTR_0006s08160g [Populus trichocarpa] gi|550335763|gb|EEE92561.2|hypothetical protein POPTR_0006s08160g [Populus trichocarpa]	5e-65	226	2	210	911	324	566	64.1%	52.2%
	CBV_PAM55873_c0_g1_i1	777	XP_009416665	340	PREDICTED: probable F-box protein At1g44080 [Musa acuminata subsp. malaccensis]	2e-10	70.1	1	68	262	234	302	65.2%	55.1%
	CBV_PAM55872_c0_g1_i1	854	XP_010928956	199	PREDICTED: heme-binding-like protein At3g10130, chloroplastic [Elaeis guineensis]	2e-102	310	1	95	721	1	199	85.2%	76.1%
	CBV_PAM55852_c0_g1_i1	678	AFM73600	315	caffeate O-methyltransferase, partial [Populus simonii]	6e-67	221	1	11	463	165	315	82.8%	68.9%
	CBV_PAM55862_c0_g1_i1	685	XP_010255957	542	PREDICTED: RAN GTPase-activating protein 2 [Nelumbo nucifera] gi|720000226|ref|XP_010255958.1|PREDICTED: RAN GTPase-activating protein 2 [Nelumbo nucifera]gi|720000229|ref|XP_010255959.1| PREDICTED: RAN GTPase-activating protein 2 [Nelumbo nucifera]	1e-19	97.4	2	390	683	442	541	71.6%	59.8%
	CBV_PAM55820_c0_g1_i1	541	No hits found
	CBV_PAM55879_c0_g1_i1	910	XP_010923071	394	PREDICTED: putative serine/threonine-protein kinase isoform X1 [Elaeis guineensis]	0.0001	53.5	0	820	906	35	63	89.7%	79.3%
	CBV_PAM55868_c0_g1_i1	890	No hits found
	CBV_PAM55831_c0_g1_i1	1564	CDP13697	395	unnamed protein product [Coffea canephora]	0	566	1	313	1446	20	395	83.1%	73.3%
	CBV_PAM55861_c0_g1_i1	842	CBI39926	173	unnamed protein product [Vitis vinifera]	0.0002	50.8	0	3	128	53	93	76.7%	62.8%
	CBV_PAM55878_c0_g1_i1	640	No hits found
	CBV_PAM55850_c0_g1_i1	637	XP_010279213	571	PREDICTED: uncharacterized protein LOC104613187 [Nelumbo nucifera]	4e-48	176	0	8	565	1	187	68.6%	55.9%
	CBV_PAM55847_c0_g1_i1	495	No hits found
	CBV_PAM55822_c0_g1_i1	3901	XP_010932228	1628	PREDICTED: endoribonuclease Dicer homolog 4 [Elaeis guineensis]	0	1345	1	220	3897	420	1625	72.8%	59.1%
	CBV_PAM55884_c0_g1_i1	784	No hits found
	CBV_PAM55849_c0_g1_i1	595	No hits found
	CBV_PAM55860_c0_g1_i1	804	XP_010929243	142	PREDICTED: uncharacterized protein LOC105050788 [Elaeis guineensis]	2e-26	111	1	3	350	1	139	57.9%	50.0%
	CBV_PAM55812_c0_g1_i1	614	No hits found
	CBV_PAM55896_c0_g1_i1	635	KCW50251	199	hypothetical protein EUGRSUZ_J000412, partial [Eucalyptus grandis]	1e-05	53.5	0	3	83	1	27	92.6%	88.9%
	CBV_PAM55845_c0_g1_i1	597	XP_008802466	267	PREDICTED: protein YIF1B-B-like [Phoenix dactylifera] gi|672165143|ref|XP_008802467.1| PREDICTED:protein YIF1B-B-like [Phoenix dactylifera]	7e-14	77.8	2	2	193	1	63	92.2%	85.9%
	CBV_PAM55891_c0_g1_i1	540	XP_007213317	99	hypothetical protein PRUPE_ppb017674mg [Prunus persica] gi|462409182|gb|EMJ14516.1| hypothetical protein PRUPE_ppb017674mg [Prunus persica]	1e-17	85.1	0	340	540	4	72	75.4%	59.4%
	CBV_PAM55844_c0_g1_i1	517	No hits found
	CBV_PAM55838_c0_g1_i1	558	No hits found
	CBV_PAM55877_c0_g1_i1	578	CDY47660	828	BnaC04g23970D [Brassica napus]	8e-15	83.2	1	449	577	54	96	88.4%	83.7%
	CBV_PAM55855_c0_g1_i1	880	No hits found
	CBV_PAM55837_c0_g1_i1	610	No hits found
	CBV_PAM55892_c0_g1_i1	759	No hits found
	CBV_PAM55866_c1_g1_i1	480	ALG05122	517	cytochrome P450 [Sinopodophyllum hexandrum]	2e-51	182	0	1	312	34	137	90.4%	79.8%
	CBV_PAM55875_c0_g1_i1	1047	No hits found
	CBV_PAM55802_c0_g1_i1	788	XP_006428177	428	hypothetical protein CICLE_v10027223mg [Citrus clementina] gi|557530167|gb|ESR41417.1| hypothetical protein CICLE_v10027223mg [Citrus clementina]	2e-38	150	2	3	332	319	428	82.7%	64.5%
	CBV_PAM55826_c0_g1_i1	494	XP_010933554	504	PREDICTED: uncharacterized protein LOC105053912 [Elaeis guineensis]	1e-26	114	1	200	493	406	504	88.9%	81.8%
	CBV_PAM55826_c1_g1_i1	871	No hits found
	CBV_PAM55888_c0_g1_i1	664	No hits found
	CBV_PAM55841_c0_g1_i1	915	CAN65188	1265	hypothetical protein VITISV_004365 [Vitis vinifera]	2e-54	202	1	252	593	825	938	93.0%	81.6%
	CBV_PAM55887_c0_g1_i1	487	XP_010908916	254	PREDICTED: prolyl 4-hydroxylase 1 isoform X3 [Elaeis guineensis]	4e-05	52	1	2	79	86	111	96.2%	88.5%
	CBV_PAM55887_c1_g1_i1	2084	No hits found
	CBV_PAM55869_c0_g1_i1	1058	No hits found
	CBV_PAM55857_c0_g1_i1	2670	No hits found
	CBV_PAM55882_c0_g1_i1	1380	XP_008356535	1312	PREDICTED: uncharacterized protein LOC103420252 [Malus domestica]	1e-67	165	1	474	1010	1037	1214	66.5%	49.2%
	CBV_PAM55825_c0_g1_i1	478	No hits found
	CBV_PAM55825_c1_g1_i1	907	No hits found
	CBV_PAM55825_c2_g1_i1	870	No hits found
[truncated: 57,729 more rows]
