# Supplementary material for: De novo assembly of Persea americana cv. ‘Hass’ transcriptome during fruit development
Source: BMC Genomics. 2019 Feb 6;20:108. doi: 10.1186/s12864-019-5486-7 (PMC6364401; doi:10.1186/s12864-019-5486-7)
Supplement: Supplementary file 3 — Gene Ontology (GO) term comparisons among fruit developmental stages (150, 240, 300 and 390 days after fruit set; DAFS). GO analysis was performed using Differentally Expressed Genes (DEG; FDR < 0.01) from comparisons among 150 DAFS vs 240 DAFS, 240 DAFS vs 300 DAFS and 300 DAFS vs 390 DAFS by AgriGO v2.0 web software. (XLSX 36 kb) [file 12864_2019_5486_MOESM3_ESM.xlsx]

## Sheet: Additional file 4a
	Additional file 4a. Gene Ontology (GO) term comparisons among fruit developmental stages (150, 240, 300 and 390 days after fruit set (DAFS)). GO analysis was performed using Differentally Expressed Genes (DEG; FDR<0.01) from comparison between 150 DAFS vs 240 DAFS by AgriGO v2.0 web software.
	GO ID	GO TERM	Frequency*	pvalue	FDR
	GO:0010876	lipid localization	0.4583	1.2e-10	7.6e-08
	GO:0045298	tubulin complex	0.3846	3.2e-05	0.00073
	GO:0004312	fatty-acid synthase activity	0.3684	1e-06	0.0001
	GO:0000036	acyl carrier activity	0.3571	4.3e-05	0.0021
	GO:0009695	jasmonic acid biosynthetic process	0.2414	1.1e-05	0.00086
	GO:0016762	xyloglucan:xyloglucosyl transferase activity	0.2273	0.00026	0.01
	GO:0031408	oxylipin biosynthetic process	0.2188	1.9e-05	0.0014
	GO:0009694	jasmonic acid metabolic process	0.2059	2.6e-05	0.0019
	GO:0016759	cellulose synthase activity	0.2051	7.1e-06	0.00059
	GO:0031407	oxylipin metabolic process	0.1795	5.7e-05	0.0036
	GO:0009524	phragmoplast	0.1731	6.5e-06	0.00022
	GO:0009832	plant-type cell wall biogenesis	0.1724	2.1e-06	0.00019
	GO:0006633	fatty acid biosynthetic process	0.1643	1.4e-12	2.5e-09
	GO:0042546	cell wall biogenesis	0.1429	9.2e-06	0.00077
	GO:0005200	structural constituent of cytoskeleton	0.1429	0.0017	0.037
	GO:0007017	microtubule-based process	0.1404	2.6e-08	5.9e-06
	GO:0046658	anchored to plasma membrane	0.1389	0.0019	0.023
	GO:0008017	microtubule binding	0.1389	0.0019	0.04
	GO:0000226	microtubule cytoskeleton organization	0.1373	0.00025	0.011
	GO:0007018	microtubule-based movement	0.1304	0.00089	0.03
	GO:0009505	plant-type cell wall	0.1299	8.3e-15	5.6e-13
	GO:0009808	lignin metabolic process	0.1277	0.00099	0.032
	GO:0005875	microtubule associated complex	0.119	0.0034	0.042
	GO:0030312	external encapsulating structure	0.1155	1.2e-18	3.9e-16
	GO:0009624	response to nematode	0.1143	0.00029	0.012
	GO:0005618	cell wall	0.1141	4.1e-18	6.9e-16
	GO:0046527	glucosyltransferase activity	0.1103	1.2e-06	0.00011
	GO:0042802	identical protein binding	0.1071	1.7e-05	0.001
	GO:0016620	oxidoreductase activity, acting on the aldehyde or oxo group of donors, NAD or NADP as acceptor	0.1071	0.0022	0.042
	GO:0006073	cellular glucan metabolic process	0.1034	0.00025	0.011
	GO:0015630	microtubule cytoskeleton	0.1026	2.6e-05	0.00063
	GO:0006631	fatty acid metabolic process	0.1022	6.6e-09	2e-06
	GO:0042803	protein homodimerization activity	0.1014	0.0013	0.034
	GO:0044042	glucan metabolic process	0.1011	0.00029	0.012
	GO:0016903	oxidoreductase activity, acting on the aldehyde or oxo group of donors	0.0952	0.00089	0.026
	GO:0044430	cytoskeletal part	0.0938	7.3e-06	0.00022
	GO:0070008	serine-type exopeptidase activity	0.0921	0.0022	0.042
	GO:0004185	serine-type carboxypeptidase activity	0.0921	0.0022	0.042
	GO:0046164	alcohol catabolic process	0.0899	0.0013	0.039
	GO:0004180	carboxypeptidase activity	0.0897	0.0025	0.044
	GO:0003777	microtubule motor activity	0.0897	0.0025	0.044
	GO:0005856	cytoskeleton	0.0885	3.7e-06	0.00014
	GO:0009408	response to heat	0.087	3.1e-05	0.0022
	GO:0070001	aspartic-type peptidase activity	0.087	0.0015	0.035
	GO:0004190	aspartic-type endopeptidase activity	0.087	0.0015	0.035
	GO:0017171	serine hydrolase activity	0.086	9.9e-06	0.00063
	GO:0008236	serine-type peptidase activity	0.086	9.9e-06	0.00063
	GO:0016052	carbohydrate catabolic process	0.0859	0.00024	0.011
	GO:0032787	monocarboxylic acid metabolic process	0.0858	7.2e-11	6.7e-08
	GO:0035251	UDP-glucosyltransferase activity	0.0851	0.0017	0.038
	GO:0042545	cell wall modification	0.0813	0.00068	0.024
	GO:0044275	cellular carbohydrate catabolic process	0.08	0.00076	0.027
	GO:0008092	cytoskeletal protein binding	0.08	0.0025	0.044
	GO:0008610	lipid biosynthetic process	0.0797	4.5e-10	2.1e-07
	GO:0016758	transferase activity, transferring hexosyl groups	0.0794	4.7e-08	7.7e-06
	GO:0003774	motor activity	0.0792	0.0026	0.045
	GO:0010035	response to inorganic substance	0.0789	9e-07	0.00011
	GO:0007169	transmembrane receptor protein tyrosine kinase signaling pathway	0.0786	0.00048	0.018
	GO:0007167	enzyme linked receptor protein signaling pathway	0.0786	0.00048	0.018
	GO:0030599	pectinesterase activity	0.0764	0.0006	0.018
	GO:0007010	cytoskeleton organization	0.0759	0.00064	0.024
	GO:0046906	tetrapyrrole binding	0.0735	0.0014	0.035
	GO:0005976	polysaccharide metabolic process	0.0724	0.00092	0.03
	GO:0046394	carboxylic acid biosynthetic process	0.0695	2.1e-07	3e-05
	GO:0016053	organic acid biosynthetic process	0.0695	2.1e-07	3e-05
	GO:0016798	hydrolase activity, acting on glycosyl bonds	0.0684	1.1e-08	2.3e-06
	GO:0005576	extracellular region	0.0667	4.4e-05	0.00092
	GO:0006066	alcohol metabolic process	0.0667	6.9e-05	0.004
	GO:0004175	endopeptidase activity	0.0661	0.00012	0.0051
	GO:0048046	apoplast	0.0659	0.0012	0.016
	GO:0046873	metal ion transmembrane transporter activity	0.0655	0.0019	0.04
	GO:0004553	hydrolase activity, hydrolyzing O-glycosyl compounds	0.0651	3.1e-07	3.7e-05
	GO:0016757	transferase activity, transferring glycosyl groups	0.0625	2.1e-07	2.9e-05
	GO:0031225	anchored to membrane	0.0625	0.00022	0.0033
	GO:0007049	cell cycle	0.0618	0.00025	0.011
	GO:0044262	cellular carbohydrate metabolic process	0.06	1.6e-05	0.0012
	GO:0044255	cellular lipid metabolic process	0.0599	1.7e-07	2.9e-05
	GO:0008415	acyltransferase activity	0.0563	0.0028	0.046
	GO:0005516	calmodulin binding	0.0563	0.0028	0.046
	GO:0004091	carboxylesterase activity	0.0556	0.0002	0.0084
	GO:0016747	transferase activity, transferring acyl groups other than amino-acyl groups	0.0552	0.0012	0.032
	GO:0009266	response to temperature stimulus	0.0536	6.6e-05	0.004
	GO:0006629	lipid metabolic process	0.0535	1.7e-07	2.9e-05
	GO:0016746	transferase activity, transferring acyl groups	0.0525	0.0014	0.035
	GO:0043436	oxoacid metabolic process	0.0501	1.7e-06	0.00018
	GO:0019752	carboxylic acid metabolic process	0.0501	1.7e-06	0.00018
	GO:0070011	peptidase activity, acting on L-amino acid peptides	0.0501	8e-05	0.0037
	GO:0006082	organic acid metabolic process	0.05	1.7e-06	0.00018
	GO:0005975	carbohydrate metabolic process	0.0497	2.1e-06	0.00019
	GO:0005773	vacuole	0.0496	0.0014	0.019
	GO:0042180	cellular ketone metabolic process	0.0488	3.2e-06	0.00028
	GO:0070887	cellular response to chemical stimulus	0.0487	0.0008	0.028
	GO:0051707	response to other organism	0.0484	0.00014	0.0076
	GO:0009526	plastid envelope	0.0483	0.0042	0.048
	GO:0009607	response to biotic stimulus	0.047	0.00017	0.009
	GO:0022804	active transmembrane transporter activity	0.0452	0.00033	0.012
	GO:0008233	peptidase activity	0.0449	0.00046	0.015
	GO:0005886	plasma membrane	0.044	4.4e-07	2.1e-05
	GO:0042221	response to chemical stimulus	0.0432	3.9e-09	1.4e-06
	GO:0022857	transmembrane transporter activity	0.0426	2.7e-05	0.0014
	GO:0009791	post-embryonic development	0.0426	0.00084	0.029
	GO:0004674	protein serine/threonine kinase activity	0.0426	0.001	0.028
	GO:0051704	multi-organism process	0.0412	0.00094	0.03
	GO:0016491	oxidoreductase activity	0.041	8e-06	0.0006
	GO:0009725	response to hormone stimulus	0.0407	0.00029	0.012
	GO:0009719	response to endogenous stimulus	0.0403	0.00022	0.011
	GO:0016787	hydrolase activity	0.0401	1.8e-11	7.5e-09
	GO:0005215	transporter activity	0.0399	2e-05	0.0011
	GO:0004672	protein kinase activity	0.0399	0.0006	0.018
	GO:0016740	transferase activity	0.0397	1.1e-10	3e-08
	GO:0022892	substrate-specific transporter activity	0.0397	0.00035	0.012
	GO:0022891	substrate-specific transmembrane transporter activity	0.0396	0.00091	0.026
	GO:0010033	response to organic substance	0.0395	6.9e-05	0.004
	GO:0016773	phosphotransferase activity, alcohol group as acceptor	0.039	0.00031	0.012
	GO:0009628	response to abiotic stimulus	0.0381	0.00011	0.0061
	GO:0003824	catalytic activity	0.0366	3.9e-25	3.2e-22
	GO:0050896	response to stimulus	0.0355	2e-08	5.3e-06
	GO:0051179	localization	0.0354	0.00017	0.0088
	GO:0006810	transport	0.0352	0.00026	0.011
	GO:0051234	establishment of localization	0.0351	0.00028	0.012
	GO:0016020	membrane	0.0342	3.2e-07	1.8e-05
	GO:0006950	response to stress	0.0336	0.00026	0.011
	GO:0016301	kinase activity	0.0335	0.0022	0.042
	GO:0009536	plastid	0.0324	0.00018	0.0028
	GO:0016772	transferase activity, transferring phosphorus-containing groups	0.0323	0.0029	0.046
	GO:0009507	chloroplast	0.031	0.0015	0.019
	GO:0005737	cytoplasm	0.0306	5.7e-07	2.4e-05
	GO:0044444	cytoplasmic part	0.0301	8.1e-06	0.00023
	GO:0044464	cell part	0.03	2.5e-16	2.1e-14
	GO:0005623	cell	0.03	2.5e-16	2.1e-14
	GO:0008152	metabolic process	0.0288	1.1e-07	2.2e-05
	GO:0044424	intracellular part	0.0282	1e-05	0.00027
	GO:0043231	intracellular membrane-bounded organelle	0.0282	8.3e-05	0.0014
	GO:0043227	membrane-bounded organelle	0.0282	8.7e-05	0.0014
	GO:0009987	cellular process	0.028	5.6e-07	7.3e-05
	GO:0043229	intracellular organelle	0.028	8e-05	0.0014
	GO:0043226	organelle	0.028	8.4e-05	0.0014
	GO:0044238	primary metabolic process	0.0278	4.7e-05	0.0031
	GO:0005622	intracellular	0.0275	4.9e-05	0.00097
		Frequency* it is the division between GO terms found and GO terms found in the reference expressed in percentage.

## Sheet: Additional file 4b
	Additional file 4b. Gene Ontology (GO) term comparisons among fruit developmental stages (150, 240, 300 and 390 days after fruit set (DAFS)). GO analysis was performed using Differentally Expressed Genes (DEG; FDR<0.01) from comparison between 240 DAFS vs 300 DAFS by AgriGO v2.0 web software.
	GO ID	GO TERM	Frequency*	pvalue	FDR
	GO:0042542	response to hydrogen peroxide	0.0943	4e-06	0.00047
	GO:0000302	response to reactive oxygen species	0.0706	2e-06	0.00034
	GO:0046164	alcohol catabolic process	0.0562	4.2e-05	0.0027
	GO:0044275	cellular carbohydrate catabolic process	0.04	0.0002	0.0091
	GO:0016684	oxidoreductase activity, acting on peroxide as acceptor	0.0394	0.00021	0.0048
	GO:0004601	peroxidase activity	0.0394	0.00021	0.0048
	GO:0016052	carbohydrate catabolic process	0.0391	0.00022	0.0092
	GO:0009408	response to heat	0.0373	6.5e-05	0.0037
	GO:0010035	response to inorganic substance	0.0358	3.3e-07	0.00017
	GO:0016209	antioxidant activity	0.0333	0.00044	0.0066
	GO:0050662	coenzyme binding	0.0314	0.00016	0.0048
	GO:0006979	response to oxidative stress	0.0301	1.5e-06	0.00034
	GO:0048037	cofactor binding	0.0285	8.4e-05	0.0038
	GO:0009617	response to bacterium	0.0243	0.00061	0.016
	GO:0042592	homeostatic process	0.0231	0.0022	0.044
	GO:0008194	UDP-glycosyltransferase activity	0.0228	0.0023	0.022
	GO:0006066	alcohol metabolic process	0.0222	0.00096	0.022
	GO:0016051	carbohydrate biosynthetic process	0.0217	0.0011	0.024
	GO:0009266	response to temperature stimulus	0.0206	3.8e-05	0.0027
	GO:0016758	transferase activity, transferring hexosyl groups	0.0206	0.00057	0.007
	GO:0044262	cellular carbohydrate metabolic process	0.0192	0.00037	0.012
	GO:0009607	response to biotic stimulus	0.0157	0.00034	0.012
	GO:0009409	response to cold	0.0152	0.012	0.2
	GO:0051707	response to other organism	0.015	0.00089	0.022
	GO:0016757	transferase activity, transferring glycosyl groups	0.0147	0.002	0.022
	GO:0009605	response to external stimulus	0.014	0.0089	0.16
	GO:0006812	cation transport	0.014	0.016	0.26
	GO:0009416	response to light stimulus	0.0134	0.0034	0.066
	GO:0009314	response to radiation	0.0131	0.004	0.073
	GO:0016491	oxidoreductase activity	0.013	9.9e-06	0.00067
	GO:0051704	multi-organism process	0.0129	0.0015	0.031
	GO:0044265	cellular macromolecule catabolic process	0.0129	0.013	0.21
	GO:0005975	carbohydrate metabolic process	0.0127	0.00096	0.022
	GO:0032787	monocarboxylic acid metabolic process	0.0123	0.027	0.39
	GO:0044248	cellular catabolic process	0.0121	0.0039	0.072
	GO:0006811	ion transport	0.0117	0.032	0.42
	GO:0042221	response to chemical stimulus	0.0115	4.7e-06	0.00047
	GO:0070887	cellular response to chemical stimulus	0.0111	0.039	0.5
	GO:0009628	response to abiotic stimulus	0.0109	0.00038	0.012
	GO:0006950	response to stress	0.0103	2.7e-05	0.0023
	GO:0051179	localization	0.0099	0.00035	0.012
	GO:0005829	cytosol	0.0099	0.013	0.26
	GO:0009791	post-embryonic development	0.0099	0.027	0.39
	GO:0006810	transport	0.0098	0.00059	0.016
	GO:0051234	establishment of localization	0.0097	0.00061	0.016
	GO:0043169	cation binding	0.0096	0.00036	0.0061
	GO:0043167	ion binding	0.0096	0.00036	0.0061
	GO:0046872	metal ion binding	0.0095	0.00056	0.007
	GO:0051716	cellular response to stimulus	0.0095	0.023	0.35
	GO:0016798	hydrolase activity, acting on glycosyl bonds	0.0095	0.066	0.5
	GO:0005215	transporter activity	0.0088	0.0079	0.071
	GO:0009719	response to endogenous stimulus	0.0084	0.032	0.42
	GO:0050896	response to stimulus	0.0081	8.9e-05	0.0045
	GO:0016740	transferase activity	0.0075	0.0021	0.022
	GO:0046914	transition metal ion binding	0.0074	0.034	0.29
	GO:0003824	catalytic activity	0.0068	2.3e-06	0.00031
	GO:0044424	intracellular part	0.0058	0.0025	0.094
	GO:0005622	intracellular	0.0057	0.0036	0.094
	GO:0005737	cytoplasm	0.0057	0.015	0.26
	GO:0044237	cellular metabolic process	0.0053	0.032	0.42
	GO:0044464	cell part	0.0052	0.0038	0.094
	GO:0005623	cell	0.0052	0.0038	0.094
	GO:0009987	cellular process	0.005	0.031	0.42
	GO:0005488	binding	0.0049	0.067	0.5
		Frequency* it is the division between GO terms found and GO terms found in the reference expressed in percentage.

## Sheet: Additional file 4c
	Additional file 4c. Gene Ontology (GO) term comparisons among fruit developmental stages (150, 240, 300 and 390 days after fruit set (DAFS)). GO analysis was performed using Differentally Expressed Genes (DEG; FDR<0.01) from comparison between 300 DAFS vs 3900 DAFS by AgriGO v2.0 web software.
	GO ID	GO TERM	Frequency*	pvalue	FDR
	GO:0009886	post-embryonic morphogenesis	0.1429	0.00026	0.0071
	GO:0009615	response to virus	0.1273	2.9e-05	0.0012
	GO:0019751	polyol metabolic process	0.1136	0.00067	0.015
	GO:0009640	photomorphogenesis	0.1127	1.8e-05	0.00093
	GO:0009644	response to high light intensity	0.1053	0.00028	0.0075
	GO:0009408	response to heat	0.0994	6.6e-09	9.8e-07
	GO:0009873	ethylene mediated signaling pathway	0.0946	0.00016	0.0051
	GO:0042542	response to hydrogen peroxide	0.0943	0.0014	0.028
	GO:0008287	protein serine/threonine phosphatase complex	0.0882	0.00068	0.014
	GO:0000302	response to reactive oxygen species	0.0824	0.00036	0.0092
	GO:0010200	response to chitin	0.0795	4.5e-06	0.0003
	GO:0006470	protein amino acid dephosphorylation	0.0789	0.0012	0.023
	GO:0009642	response to light intensity	0.0778	0.0005	0.012
	GO:0000160	two-component signal transduction system (phosphorelay)	0.0761	0.00056	0.013
	GO:0050832	defense response to fungus	0.0741	0.00027	0.0074
	GO:0009637	response to blue light	0.0725	0.0042	0.068
	GO:0009266	response to temperature stimulus	0.0722	5.4e-14	2.4e-11
	GO:0009409	response to cold	0.0701	2e-09	3.3e-07
	GO:0009743	response to carbohydrate stimulus	0.0667	1.1e-06	8.4e-05
	GO:0046527	glucosyltransferase activity	0.0662	0.00025	0.028
	GO:0016311	dephosphorylation	0.0638	0.0032	0.056
	GO:0035251	UDP-glucosyltransferase activity	0.0638	0.0032	0.1
	GO:0022627	cytosolic small ribosomal subunit	0.0615	0.00087	0.014
	GO:0009723	response to ethylene stimulus	0.0603	5.9e-05	0.0022
	GO:0010035	response to inorganic substance	0.0573	6.6e-06	0.0004
	GO:0009620	response to fungus	0.057	0.00071	0.016
	GO:0009791	post-embryonic development	0.0539	1.9e-11	4.3e-09
	GO:0022403	cell cycle phase	0.0538	0.013	0.17
	GO:0051082	unfolded protein binding	0.0538	0.013	0.3
	GO:0003002	regionalization	0.0536	0.0071	0.11
	GO:0009639	response to red or far red light	0.0524	0.00037	0.0093
	GO:0043565	sequence-specific DNA binding	0.0505	0.017	0.37
	GO:0009737	response to abscisic acid stimulus	0.0503	5.7e-06	0.00037
	GO:0008194	UDP-glycosyltransferase activity	0.0502	0.00052	0.03
	GO:0015935	small ribosomal subunit	0.0488	0.0035	0.04
	GO:0006979	response to oxidative stress	0.0482	5e-05	0.0019
	GO:0009414	response to water deprivation	0.048	0.00074	0.016
	GO:0022402	cell cycle process	0.047	0.0074	0.11
	GO:0048437	floral organ development	0.0461	0.0082	0.11
	GO:0009415	response to water	0.0458	0.0011	0.021
	GO:0048569	post-embryonic organ development	0.0455	0.0087	0.12
	GO:0007568	aging	0.0455	0.025	0.3
	GO:0009628	response to abiotic stimulus	0.0442	7.6e-15	5.1e-12
	GO:0016758	transferase activity, transferring hexosyl groups	0.0441	0.00021	0.028
	GO:0009314	response to radiation	0.044	7.7e-07	6.4e-05
	GO:0009416	response to light stimulus	0.0436	1.5e-06	0.00011
	GO:0048583	regulation of response to stimulus	0.0426	0.0075	0.11
	GO:0005509	calcium ion binding	0.0419	0.0052	0.15
	GO:0016567	protein ubiquitination	0.0413	0.035	0.38
	GO:0018130	heterocycle biosynthetic process	0.0407	0.037	0.4
	GO:0005829	cytosol	0.0406	5.2e-08	1.4e-05
	GO:0009611	response to wounding	0.0406	0.0097	0.13
	GO:0006457	protein folding	0.04	0.003	0.053
	GO:0007389	pattern specification process	0.04	0.025	0.3
	GO:0009725	response to hormone stimulus	0.0397	3.8e-08	5.2e-06
	GO:0016051	carbohydrate biosynthetic process	0.0397	0.0031	0.055
	GO:0005976	polysaccharide metabolic process	0.0395	0.027	0.3
	GO:0044264	cellular polysaccharide metabolic process	0.0394	0.042	0.44
	GO:0009607	response to biotic stimulus	0.0392	1.4e-05	0.00076
	GO:0044445	cytosolic part	0.0389	0.0011	0.016
	GO:0010033	response to organic substance	0.0387	4.2e-10	8.1e-08
	GO:0022626	cytosolic ribosome	0.0387	0.0017	0.024
	GO:0019637	organophosphate metabolic process	0.0385	0.045	0.46
	GO:0070647	protein modification by small protein conjugation or removal	0.038	0.031	0.35
	GO:0009719	response to endogenous stimulus	0.0375	1.1e-07	1.3e-05
	GO:0034641	cellular nitrogen compound metabolic process	0.0375	0.00024	0.0069
	GO:0009908	flower development	0.0371	0.0017	0.032
	GO:0042221	response to chemical stimulus	0.0369	1.7e-13	5.8e-11
	GO:0051707	response to other organism	0.0367	0.00011	0.0035
	GO:0003735	structural constituent of ribosome	0.0364	0.00049	0.03
	GO:0009605	response to external stimulus	0.035	0.0021	0.038
	GO:0006950	response to stress	0.0345	1.7e-12	4.4e-10
	GO:0005840	ribosome	0.0344	0.00094	0.015
	GO:0006970	response to osmotic stress	0.0343	0.0034	0.056
	GO:0004842	ubiquitin-protein ligase activity	0.034	0.0094	0.25
	GO:0042742	defense response to bacterium	0.0339	0.049	0.48
	GO:0034637	cellular carbohydrate biosynthetic process	0.0339	0.049	0.48
	GO:0016563	transcription activator activity	0.0339	0.049	0.48
	GO:0019438	aromatic compound biosynthetic process	0.0338	0.026	0.3
	GO:0004722	protein serine/threonine phosphatase activity	0.0338	0.035	0.44
	GO:0046686	response to cadmium ion	0.0337	0.05	0.48
	GO:0044262	cellular carbohydrate metabolic process	0.0336	0.004	0.066
	GO:0033279	ribosomal subunit	0.0334	0.0057	0.063
	GO:0009733	response to auxin stimulus	0.0333	0.0079	0.11
	GO:0070887	cellular response to chemical stimulus	0.0332	0.0033	0.056
	GO:0007049	cell cycle	0.0327	0.022	0.26
	GO:0019787	small conjugating protein ligase activity	0.0327	0.012	0.29
	GO:0016741	transferase activity, transferring one-carbon groups	0.0327	0.022	0.4
	GO:0009617	response to bacterium	0.0324	0.031	0.35
	GO:0016874	ligase activity	0.0319	0.0021	0.077
	GO:0030312	external encapsulating structure	0.0319	0.0081	0.085
	GO:0032787	monocarboxylic acid metabolic process	0.0319	0.0082	0.11
	GO:0009505	plant-type cell wall	0.0315	0.036	0.32
	GO:0016757	transferase activity, transferring glycosyl groups	0.0313	0.0033	0.1
	GO:0009755	hormone-mediated signaling pathway	0.0312	0.022	0.26
	GO:0032870	cellular response to hormone stimulus	0.0312	0.022	0.26
	GO:0051704	multi-organism process	0.0309	0.00062	0.014
	GO:0019748	secondary metabolic process	0.0307	0.0066	0.098
	GO:0016879	ligase activity, forming carbon-nitrogen bonds	0.0307	0.011	0.27
	GO:0050896	response to stimulus	0.0306	1.9e-15	2.6e-12
	GO:0044271	cellular nitrogen compound biosynthetic process	0.0305	0.015	0.19
	GO:0004721	phosphoprotein phosphatase activity	0.0305	0.042	0.46
	GO:0005198	structural molecule activity	0.0303	0.0021	0.077
	GO:0009526	plastid envelope	0.0302	0.026	0.25
	GO:0016881	acid-amino acid ligase activity	0.0302	0.02	0.4
	GO:0009651	response to salt stress	0.0301	0.021	0.26
	GO:0005618	cell wall	0.0298	0.017	0.17
	GO:0003006	reproductive developmental process	0.0297	0.00034	0.0088
	GO:0008168	methyltransferase activity	0.0293	0.05	0.48
	GO:0032501	multicellular organismal process	0.0287	7.3e-07	6.4e-05
	GO:0005773	vacuole	0.0287	0.028	0.25
	GO:0048608	reproductive structure development	0.0286	0.00073	0.016
	GO:0006575	cellular amino acid derivative metabolic process	0.0286	0.045	0.46
	GO:0007275	multicellular organismal development	0.0282	2.2e-06	0.00016
	GO:0051252	regulation of RNA metabolic process	0.0281	0.00095	0.019
	GO:0043232	intracellular non-membrane-bounded organelle	0.0279	0.00087	0.014
	GO:0043228	non-membrane-bounded organelle	0.0279	0.00087	0.014
	GO:0042623	ATPase activity, coupled	0.0279	0.041	0.46
	GO:0006355	regulation of transcription, DNA-dependent	0.0274	0.0017	0.032
	GO:0006952	defense response	0.0274	0.0052	0.08
	GO:0044106	cellular amine metabolic process	0.0274	0.03	0.34
	GO:0006955	immune response	0.0272	0.046	0.46
	GO:0002376	immune system process	0.0272	0.047	0.47
	GO:0000003	reproduction	0.027	0.00082	0.017
	GO:0042578	phosphoric ester hydrolase activity	0.027	0.027	0.4
	GO:0016887	ATPase activity	0.027	0.027	0.4
	GO:0043436	oxoacid metabolic process	0.0268	0.0046	0.073
	GO:0019752	carboxylic acid metabolic process	0.0268	0.0046	0.073
	GO:0044248	cellular catabolic process	0.0268	0.0078	0.11
	GO:0006082	organic acid metabolic process	0.0267	0.0047	0.073
	GO:0080090	regulation of primary metabolic process	0.0266	2.9e-05	0.0012
	GO:0016798	hydrolase activity, acting on glycosyl bonds	0.0266	0.025	0.4
	GO:0031323	regulation of cellular metabolic process	0.0265	2.3e-05	0.0011
	GO:0051171	regulation of nitrogen compound metabolic process	0.0265	4.8e-05	0.0019
	GO:0016053	organic acid biosynthetic process	0.0264	0.046	0.46
	GO:0046394	carboxylic acid biosynthetic process	0.0264	0.046	0.46
	GO:0042180	cellular ketone metabolic process	0.0261	0.0062	0.095
	GO:0046483	heterocycle metabolic process	0.0261	0.041	0.44
	GO:0032502	developmental process	0.026	1.3e-05	0.00076
	GO:0009889	regulation of biosynthetic process	0.026	8.4e-05	0.003
	GO:0031326	regulation of cellular biosynthetic process	0.026	8.4e-05	0.003
	GO:0019219	regulation of nucleobase, nucleoside, nucleotide and nucleic acid metabolic process	0.026	0.0001	0.0035
	GO:0032774	RNA biosynthetic process	0.026	0.0034	0.056
	GO:0006351	transcription, DNA-dependent	0.026	0.0034	0.056
	GO:0019222	regulation of metabolic process	0.0258	2.8e-05	0.0012
	GO:0022414	reproductive process	0.0258	0.0022	0.04
	GO:0030529	ribonucleoprotein complex	0.0256	0.017	0.17
	GO:0010556	regulation of macromolecule biosynthetic process	0.0255	0.00019	0.0056
	GO:0045449	regulation of transcription	0.0255	0.00022	0.0063
	GO:0005975	carbohydrate metabolic process	0.0254	0.0097	0.13
	GO:0060255	regulation of macromolecule metabolic process	0.0252	0.00011	0.0035
	GO:0004553	hydrolase activity, hydrolyzing O-glycosyl compounds	0.0252	0.05	0.48
	GO:0048513	organ development	0.0251	0.013	0.17
	GO:0010468	regulation of gene expression	0.025	0.00019	0.0056
	GO:0006350	transcription	0.025	0.00026	0.0071
	GO:0048731	system development	0.025	0.013	0.17
	GO:0048856	anatomical structure development	0.0243	0.001	0.02
	GO:0070011	peptidase activity, acting on L-amino acid peptides	0.0242	0.048	0.48
	GO:0005634	nucleus	0.024	8e-05	0.0021
	GO:0005886	plasma membrane	0.024	0.0031	0.038
	GO:0017111	nucleoside-triphosphatase activity	0.024	0.026	0.4
	GO:0044428	nuclear part	0.0239	0.059	0.46
	GO:0006519	cellular amino acid and derivative metabolic process	0.0235	0.045	0.46
	GO:0031975	envelope	0.0235	0.057	0.46
	GO:0031967	organelle envelope	0.0235	0.057	0.46
	GO:0003700	transcription factor activity	0.023	0.0011	0.057
	GO:0016462	pyrophosphatase activity	0.0228	0.039	0.46
	GO:0016818	hydrolase activity, acting on acid anhydrides, in phosphorus-containing anhydrides	0.0227	0.041	0.46
	GO:0051716	cellular response to stimulus	0.0226	0.042	0.45
	GO:0016817	hydrolase activity, acting on acid anhydrides	0.0226	0.042	0.46
	GO:0003677	DNA binding	0.0225	0.00038	0.029
	GO:0016740	transferase activity	0.022	0.00031	0.028
	GO:0030528	transcription regulator activity	0.0219	0.0022	0.077
	GO:0032559	adenyl ribonucleotide binding	0.0217	0.022	0.4
	GO:0043687	post-translational protein modification	0.0216	0.029	0.33
	GO:0044422	organelle part	0.0215	0.0029	0.036
	GO:0044446	intracellular organelle part	0.0215	0.0028	0.036
	GO:0009058	biosynthetic process	0.0213	2.9e-05	0.0012
	GO:0009059	macromolecule biosynthetic process	0.0212	0.00057	0.013
	GO:0030554	adenyl nucleotide binding	0.0212	0.026	0.4
	GO:0001883	purine nucleoside binding	0.0212	0.026	0.4
	GO:0001882	nucleoside binding	0.0212	0.026	0.4
	GO:0005737	cytoplasm	0.021	2.4e-06	0.00016
	GO:0034645	cellular macromolecule biosynthetic process	0.021	0.00074	0.016
	GO:0044237	cellular metabolic process	0.0209	5.7e-08	6.9e-06
	GO:0044249	cellular biosynthetic process	0.0209	0.0001	0.0035
	GO:0006807	nitrogen compound metabolic process	0.0209	0.00068	0.015
	GO:0044444	cytoplasmic part	0.0208	1e-05	0.0003
	GO:0016787	hydrolase activity	0.0208	0.0015	0.07
	GO:0044260	cellular macromolecule metabolic process	0.0205	2.1e-05	0.0011
	GO:0003824	catalytic activity	0.0204	5.4e-08	2.4e-05
	GO:0005622	intracellular	0.0203	1.1e-07	1.5e-05
	GO:0044238	primary metabolic process	0.0203	3.1e-07	3e-05
	GO:0005524	ATP binding	0.0203	0.05	0.48
	GO:0044424	intracellular part	0.0202	3.1e-07	2.7e-05
	GO:0043170	macromolecule metabolic process	0.0201	2.4e-05	0.0011
	GO:0006139	nucleobase, nucleoside, nucleotide and nucleic acid metabolic process	0.02	0.0063	0.095
	GO:0043229	intracellular organelle	0.0199	8.6e-06	0.0003
	GO:0043226	organelle	0.0199	9e-06	0.0003
	GO:0016070	RNA metabolic process	0.0199	0.045	0.46
	GO:0008152	metabolic process	0.0197	3e-07	3e-05
	GO:0043169	cation binding	0.0196	0.034	0.44
	GO:0043167	ion binding	0.0196	0.034	0.44
	GO:0044267	cellular protein metabolic process	0.0195	0.0086	0.12
	GO:0019538	protein metabolic process	0.0192	0.0075	0.11
	GO:0000166	nucleotide binding	0.019	0.048	0.48
	GO:0010467	gene expression	0.0189	0.011	0.15
	GO:0043231	intracellular membrane-bounded organelle	0.0188	0.00051	0.012
	GO:0043227	membrane-bounded organelle	0.0188	0.00053	0.012
	GO:0032991	macromolecular complex	0.0188	0.058	0.46
	GO:0050789	regulation of biological process	0.0187	0.02	0.25
	GO:0050794	regulation of cellular process	0.0187	0.025	0.3
	GO:0005515	protein binding	0.0187	0.035	0.44
	GO:0009987	cellular process	0.0185	1.8e-05	0.00093
	GO:0005488	binding	0.0182	9.2e-05	0.021
	GO:0044464	cell part	0.0179	7e-06	0.0003
	GO:0005623	cell	0.0179	7e-06	0.0003
	GO:0065007	biological regulation	0.0179	0.035	0.38
	GO:0003676	nucleic acid binding	0.0178	0.029	0.41
		Frequency* it is the division between GO terms found and GO terms found in the reference expressed in percentage.
