# Supplementary material for: De novo assembly of Persea americana cv. ‘Hass’ transcriptome during fruit development
Source: BMC Genomics. 2019 Feb 6;20:108. doi: 10.1186/s12864-019-5486-7 (PMC6364401; doi:10.1186/s12864-019-5486-7)
Supplement: Supplementary file 4 — List of transcription factors differentally expressed during fruit development in Persea Americana cv. Hass. Transcription factors were selected using Differentally Expressed Genes (DEG; FDR < 0.01) from comparisons among 150 DAFS vs 240 DAFS, 240 DAFS vs 300 DAFS and 300 DAFS vs 390 DAFS. (XLSX 23 kb) [file 12864_2019_5486_MOESM4_ESM.xlsx]

## Sheet: 150DAFvs240DAFS-UPREGULATED
TAIR ID	Uniprot ACC	Species	Gene Name
AT5G11260	O24646	Arabidopsis thaliana	Basic-leucine zipper (bZIP) transcription factor family protein(HY5)
AT1G68670	Q8VZS3	Arabidopsis thaliana	myb-like transcription factor family protein(AT1G68670)
AT2G26150	B3H5P6	Arabidopsis thaliana	heat shock transcription factor A2(HSFA2)
AT5G47390	Q9LVS0	Arabidopsis thaliana	myb-like transcription factor family protein(AT5G47390)
AT5G66100	A0A178UJQ0	Arabidopsis thaliana	winged-helix DNA-binding transcription factor family protein(LARP1b)
AT2G27230	Q9XIN0	Arabidopsis thaliana	transcription factor-like protein(LHW)
AT3G54390	Q9M2U8	Arabidopsis thaliana	sequence-specific DNA binding transcription factor(AT3G54390)
AT1G24260	A0A178W2I1	Arabidopsis thaliana	K-box region and MADS-box transcription factor family protein(SEP3)
AT1G25550	Q9FPE8	Arabidopsis thaliana	myb-like transcription factor family protein(AT1G25550)
AT1G32700	F4IEB6	Arabidopsis thaliana	PLATZ transcription factor family protein(AT1G32700)
AT4G17570	F4JP79	Arabidopsis thaliana	GATA transcription factor 26(GATA26)
AT2G27090	Q9ZVD1	Arabidopsis thaliana	bZIP transcription factor (DUF630 and DUF632)(AT2G27090)
AT4G35890	Q94K80	Arabidopsis thaliana	winged-helix DNA-binding transcription factor family protein(LARP1c)
AT1G14920	Q9LQT8	Arabidopsis thaliana	GRAS family transcription factor family protein(GAI)
AT1G62300	Q9C519	Arabidopsis thaliana	WRKY family transcription factor(WRKY6)
AT1G08620	C0SUT9	Arabidopsis thaliana	Transcription factor jumonji (jmj) family protein / zinc finger (C5HC2 type) family protein(PKDM7D)
AT3G02310	Q5XXL4	Arabidopsis thaliana	K-box region and MADS-box transcription factor family protein(SEP2)
AT5G41920	Q9FHZ1	Arabidopsis thaliana	GRAS family transcription factor(AT5G41920)
AT4G35040	Q8VY76	Arabidopsis thaliana	Basic-leucine zipper (bZIP) transcription factor family protein(bZIP19)
AT5G42690	F4K318	Arabidopsis thaliana	transcription factor, putative (Protein of unknown function, DUF547)(AT5G42690)
AT1G72050	A0A178WFL7	Arabidopsis thaliana	transcription factor IIIA(TFIIIA)
AT4G18960	F4JSC8	Arabidopsis thaliana	K-box region and MADS-box transcription factor family protein(AG)
AT1G08320	Q56W43	Arabidopsis thaliana	bZIP transcription factor family protein(TGA9)
AT3G58780	F4J705	Arabidopsis thaliana	K-box region and MADS-box transcription factor family protein(SHP1)

## Sheet: 240DAFSvs300DAFS-UPREGULATED
TAIR ID	Uniprot ACC	Species	Gene Name
AT2G30620	F4INW2	Arabidopsis thaliana	winged-helix DNA-binding transcription factor family protein(AT2G30620)
AT1G58100	Q9C518	Arabidopsis thaliana	TCP family transcription factor(TCP8)
AT1G62300	Q9C519	Arabidopsis thaliana	WRKY family transcription factor(WRKY6)
AT3G54810	Q9SV30	Arabidopsis thaliana	Plant-specific GATA-type zinc finger transcription factor family protein(BME3)
AT3G02310	Q5XXL4	Arabidopsis thaliana	K-box region and MADS-box transcription factor family protein(SEP2)
AT4G34410	Q9SZ06	Arabidopsis thaliana	redox responsive transcription factor 1(RRTF1)
AT2G27230	Q9XIN0	Arabidopsis thaliana	transcription factor-like protein(LHW)
AT3G29765	Q3E6V3	Arabidopsis thaliana	General transcription factor 2-related zinc finger protein(AT3G29765)
AT5G42690	F4K318	Arabidopsis thaliana	transcription factor, putative (Protein of unknown function, DUF547)(AT5G42690)
AT5G04240	Q6BDA0	Arabidopsis thaliana	Zinc finger (C2H2 type) family protein / transcription factor jumonji (jmj) family protein(ELF6)
AT1G24260	A0A178W2I1	Arabidopsis thaliana	K-box region and MADS-box transcription factor family protein(SEP3)
AT4G18960	F4JSC8	Arabidopsis thaliana	K-box region and MADS-box transcription factor family protein(AG)
AT4G17570	F4JP79	Arabidopsis thaliana	GATA transcription factor 26(GATA26)

## Sheet: 300DAFSvs390DAFS-UPREGULATED
TAIR ID	Uniprot ACC	Species	Gene Name
AT1G19490	Q8L5Y2	Arabidopsis thaliana	Basic-leucine zipper (bZIP) transcription factor family protein(AT1G19490)
AT1G24260	A0A178W2I1	Arabidopsis thaliana	K-box region and MADS-box transcription factor family protein(SEP3)
AT1G32700	F4IEB6	Arabidopsis thaliana	PLATZ transcription factor family protein(AT1G32700)
AT5G46910	F4KIX0	Arabidopsis thaliana	Transcription factor jumonji (jmj) family protein / zinc finger (C5HC2 type) family protein(AT5G46910)
AT2G27090	Q9ZVD1	Arabidopsis thaliana	bZIP transcription factor (DUF630 and DUF632)(AT2G27090)
AT1G02700	Q9FWY8	Arabidopsis thaliana	GATA transcription factor-like protein(AT1G02700)
AT4G11070	Q8H0Y8	Arabidopsis thaliana	WRKY family transcription factor(WRKY41)
AT2G46510	Q9ZPY8	Arabidopsis thaliana	ABA-inducible BHLH-type transcription factor(AIB)
AT5G03720	Q8GYY1	Arabidopsis thaliana	heat shock transcription factor A3(HSFA3)
AT4G35040	Q8VY76	Arabidopsis thaliana	Basic-leucine zipper (bZIP) transcription factor family protein(bZIP19)
AT1G10200	A0A178W4R1	Arabidopsis thaliana	GATA type zinc finger transcription factor family protein(WLIM1)
AT4G18960	F4JSC8	Arabidopsis thaliana	K-box region and MADS-box transcription factor family protein(AG)
AT2G22540	Q9FVC1	Arabidopsis thaliana	K-box region and MADS-box transcription factor family protein(SVP)
AT5G51910	Q9LT89	Arabidopsis thaliana	TCP family transcription factor(AT5G51910)
AT2G37650	O80933	Arabidopsis thaliana	GRAS family transcription factor(AT2G37650)
AT5G11260	O24646	Arabidopsis thaliana	Basic-leucine zipper (bZIP) transcription factor family protein(HY5)
AT3G54810	Q9SV30	Arabidopsis thaliana	Plant-specific GATA-type zinc finger transcription factor family protein(BME3)
AT2G26150	B3H5P6	Arabidopsis thaliana	heat shock transcription factor A2(HSFA2)
AT5G19970	Q3E9A9	Arabidopsis thaliana	GRAS family transcription factor family protein(AT5G19970)
AT5G47390	Q9LVS0	Arabidopsis thaliana	myb-like transcription factor family protein(AT5G47390)
AT4G34410	Q9SZ06	Arabidopsis thaliana	redox responsive transcription factor 1(RRTF1)
AT4G17900	Q0WUB8	Arabidopsis thaliana	PLATZ transcription factor family protein(AT4G17900)
AT3G54390	Q9M2U8	Arabidopsis thaliana	sequence-specific DNA binding transcription factor(AT3G54390)
AT1G17880	Q9SMW7	Arabidopsis thaliana	basic transcription factor 3(BTF3)
AT1G64140	Q9SH64	Arabidopsis thaliana	WRKY transcription factor(AT1G64140)
AT2G40620	O22873	Arabidopsis thaliana	Basic-leucine zipper (bZIP) transcription factor family protein(AT2G40620)
AT2G45680	O64647	Arabidopsis thaliana	TCP family transcription factor(TCP9)
AT5G48150	B9DGR4	Arabidopsis thaliana	GRAS family transcription factor(PAT1)
AT2G44730	O80512	Arabidopsis thaliana	Alcohol dehydrogenase transcription factor Myb/SANT-like family protein(AT2G44730)
AT1G21000	Q93V70	Arabidopsis thaliana	PLATZ transcription factor family protein(AT1G21000)
AT1G63100	A0A178W2Y7	Arabidopsis thaliana	GRAS family transcription factor(AT1G63100)
AT5G65210	Q39237	Arabidopsis thaliana	bZIP transcription factor family protein(TGA1)

## Sheet: 150DAFvs240DAFS-DOWNREGULATED
TAIR ID	Uniprot ACC	Species	Gene Name
AT4G32620	F4JV27	Arabidopsis thaliana	Enhancer of polycomb-like transcription factor protein(AT4G32620)
AT4G18390	Q93V43	Arabidopsis thaliana	TEOSINTE BRANCHED 1, cycloidea and PCF transcription factor 2(TCP2)
AT3G15030	B9DFB4	Arabidopsis thaliana	TCP family transcription factor 4(TCP4)
AT4G39790	Q5XV54	Arabidopsis thaliana	bZIP transcription factor, putative (DUF630 and DUF632)(AT4G39790)
AT1G32700	F4IEB6	Arabidopsis thaliana	PLATZ transcription factor family protein(AT1G32700)
AT2G01570	Q9SLH3	Arabidopsis thaliana	GRAS family transcription factor family protein(RGA1)
AT1G14920	Q9LQT8	Arabidopsis thaliana	GRAS family transcription factor family protein(GAI)
AT2G40435	Q8RUZ5	Arabidopsis thaliana	transcription factor SCREAM-like protein(AT2G40435)
AT3G60670	Q9LZZ6	Arabidopsis thaliana	PLATZ transcription factor family protein(AT3G60670)
AT1G10200	A0A178W4R1	Arabidopsis thaliana	GATA type zinc finger transcription factor family protein(WLIM1)
AT5G51910	Q9LT89	Arabidopsis thaliana	TCP family transcription factor(AT5G51910)
AT2G36010	Q9FNY0	Arabidopsis thaliana	E2F transcription factor 3(E2F3)
AT3G54810	Q9SV30	Arabidopsis thaliana	Plant-specific GATA-type zinc finger transcription factor family protein(BME3)
AT5G15800	P29382	Arabidopsis thaliana	K-box region and MADS-box transcription factor family protein(SEP1)
AT5G25830	P69781	Arabidopsis thaliana	GATA transcription factor 12(GATA12)
AT5G58610	F4KGA3	Arabidopsis thaliana	PHD finger transcription factor(AT5G58610)
AT4G36710	A0A178UVI6	Arabidopsis thaliana	GRAS family transcription factor(HAM4)
AT1G02110	Q56W45	Arabidopsis thaliana	bZIP domain class transcription factor (DUF630 and DUF632)(AT1G02110)
AT1G62310	C0SV12	Arabidopsis thaliana	transcription factor jumonji (jmjC) domain-containing protein(AT1G62310)
AT2G45680	O64647	Arabidopsis thaliana	TCP family transcription factor(TCP9)
AT1G11950	C0SUU8	Arabidopsis thaliana	Transcription factor jumonji (jmjC) domain-containing protein(AT1G11950)
AT1G63100	A0A178W2Y7	Arabidopsis thaliana	GRAS family transcription factor(AT1G63100)
AT2G18969	B3H692	Arabidopsis thaliana	transcription factor/transcription regulator(AT2G18969)

## Sheet: 240DAFSvs300DAFS-DOWNREGULATED
TAIR ID	Uniprot ACC	Species	Gene Name
AT3G55770	F4IY33	Arabidopsis thaliana	GATA type zinc finger transcription factor family protein(WLIM2b)
AT1G14920	Q9LQT8	Arabidopsis thaliana	GRAS family transcription factor family protein(GAI)
AT1G19490	Q8L5Y2	Arabidopsis thaliana	Basic-leucine zipper (bZIP) transcription factor family protein(AT1G19490)
AT3G10040	Q8RWY5	Arabidopsis thaliana	sequence-specific DNA binding transcription factor(AT3G10040)
AT3G63350	Q9M1V5	Arabidopsis thaliana	winged-helix DNA-binding transcription factor family protein(AT-HSFA7B)
AT1G08620	C0SUT9	Arabidopsis thaliana	Transcription factor jumonji (jmj) family protein / zinc finger (C5HC2 type) family protein(PKDM7D)
AT1G18340	Q8LF41	Arabidopsis thaliana	basal transcription factor complex subunit-like protein(AT1G18340)
AT4G11070	Q8H0Y8	Arabidopsis thaliana	WRKY family transcription factor(WRKY41)
AT3G54220	Q9M384	Arabidopsis thaliana	GRAS family transcription factor(SCR)
AT2G26150	B3H5P6	Arabidopsis thaliana	heat shock transcription factor A2(HSFA2)
AT5G47390	Q9LVS0	Arabidopsis thaliana	myb-like transcription factor family protein(AT5G47390)
AT5G03720	Q8GYY1	Arabidopsis thaliana	heat shock transcription factor A3(HSFA3)
AT5G48150	B9DGR4	Arabidopsis thaliana	GRAS family transcription factor(PAT1)
AT4G35040	Q8VY76	Arabidopsis thaliana	Basic-leucine zipper (bZIP) transcription factor family protein(bZIP19)
AT2G27230	Q9XIN0	Arabidopsis thaliana	transcription factor-like protein(LHW)
AT3G22830	Q9LUH8	Arabidopsis thaliana	heat shock transcription factor A6B(HSFA6B)
AT1G72050	A0A178WFL7	Arabidopsis thaliana	transcription factor IIIA(TFIIIA)
AT1G64140	Q9SH64	Arabidopsis thaliana	WRKY transcription factor(AT1G64140)

## Sheet: 300DAFSvs390DAFS-DOWNREGULATED
TAIR ID	Uniprot ACC	Species	Gene Name
AT4G00150	O81316	Arabidopsis thaliana	GRAS family transcription factor(HAM3)
AT4G32620	F4JV27	Arabidopsis thaliana	Enhancer of polycomb-like transcription factor protein(AT4G32620)
AT2G30620	F4INW2	Arabidopsis thaliana	winged-helix DNA-binding transcription factor family protein(AT2G30620)
AT1G18340	Q8LF41	Arabidopsis thaliana	basal transcription factor complex subunit-like protein(AT1G18340)
AT1G59640	Q0JXE7	Arabidopsis thaliana	transcription factor BIG PETAL P (BPE)(BPEp)
AT2G27230	Q9XIN0	Arabidopsis thaliana	transcription factor-like protein(LHW)
AT4G39790	Q5XV54	Arabidopsis thaliana	bZIP transcription factor, putative (DUF630 and DUF632)(AT4G39790)
AT1G24260	A0A178W2I1	Arabidopsis thaliana	K-box region and MADS-box transcription factor family protein(SEP3)
AT3G60320	Q93YU8	Arabidopsis thaliana	bZIP domain class transcription factor (DUF630 and DUF632)(AT3G60320)
AT5G04290	F4JW79	Arabidopsis thaliana	kow domain-containing transcription factor 1(KTF1)
AT2G01570	Q9SLH3	Arabidopsis thaliana	GRAS family transcription factor family protein(RGA1)
AT1G63490	Q94BQ7	Arabidopsis thaliana	transcription factor jumonji (jmjC) domain-containing protein(AT1G63490)
AT4G35890	Q94K80	Arabidopsis thaliana	winged-helix DNA-binding transcription factor family protein(LARP1c)
AT1G62300	Q9C519	Arabidopsis thaliana	WRKY family transcription factor(WRKY6)
AT1G08620	C0SUT9	Arabidopsis thaliana	Transcription factor jumonji (jmj) family protein / zinc finger (C5HC2 type) family protein(PKDM7D)
AT1G65440	F4I9Y9	Arabidopsis thaliana	global transcription factor group B1(GTB1)
AT1G62310	C0SV12	Arabidopsis thaliana	transcription factor jumonji (jmjC) domain-containing protein(AT1G62310)
AT5G64340	Q9FMF4	Arabidopsis thaliana	transcription factor SAC51(SAC51)
AT3G02310	Q5XXL4	Arabidopsis thaliana	K-box region and MADS-box transcription factor family protein(SEP2)
AT5G23280	Q9FMX2	Arabidopsis thaliana	TCP family transcription factor(AT5G23280)
AT1G46264	C0SUZ6	Arabidopsis thaliana	heat shock transcription factor B4(HSFB4)
AT4G35040	Q8VY76	Arabidopsis thaliana	Basic-leucine zipper (bZIP) transcription factor family protein(bZIP19)
AT3G22830	Q9LUH8	Arabidopsis thaliana	heat shock transcription factor A6B(HSFA6B)
